# Supplementary material for: LMTRDA: Using logistic model tree to predict MiRNA-disease associations by fusing multi-source information of sequences and similarities
Source: PLoS Comput Biol. 2019 Mar 27;15(3):e1006865. doi: 10.1371/journal.pcbi.1006865 (PMC6464243; doi:10.1371/journal.pcbi.1006865)
Supplement: S1 Table — (XLSX) [file pcbi.1006865.s001.xlsx]

## Sheet: Sheet1
Acquired Immunodeficiency Syndrome	hsa-mir-150
Acquired Immunodeficiency Syndrome	hsa-mir-198
Acquired Immunodeficiency Syndrome	hsa-mir-223
Acquired Immunodeficiency Syndrome	hsa-mir-27b
Acquired Immunodeficiency Syndrome	hsa-mir-29a
Acquired Immunodeficiency Syndrome	hsa-mir-29a
Acquired Immunodeficiency Syndrome	hsa-mir-29a
Acquired Immunodeficiency Syndrome	hsa-mir-29a
Acquired Immunodeficiency Syndrome	hsa-mir-29b
Acquired Immunodeficiency Syndrome	hsa-mir-29b-1
Acute Brucellosis	hsa-mir-126
Acute Brucellosis	hsa-mir-4753
Acute Cerebral Infarction	hsa-mir-124-1
Acute Cerebral Infarction	hsa-mir-124-2
Acute Cerebral Infarction	hsa-mir-124-3
Acute Cerebral Infarction	hsa-mir-146a
Acute Cerebral Infarction	hsa-mir-149
Acute Cerebral Infarction	hsa-mir-16
Acute Cerebral Infarction	hsa-mir-196a-1
Acute Cerebral Infarction	hsa-mir-196a-2
Acute Cerebral Infarction	hsa-mir-21
Acute Cerebral Infarction	hsa-mir-21
Acute Cerebral Infarction	hsa-mir-210
Acute Cerebral Infarction	hsa-mir-210
Acute Cerebral Infarction	hsa-mir-24
Acute Cerebral Infarction	hsa-mir-491
Acute Cerebral Ischemia	hsa-mir-210
Acute Coronary Syndrome	hsa-let-7e
Acute Coronary Syndrome	hsa-mir-1
Acute Coronary Syndrome	hsa-mir-100
Acute Coronary Syndrome	hsa-mir-107
Acute Coronary Syndrome	hsa-mir-1-1
Acute Coronary Syndrome	hsa-mir-1-2
Acute Coronary Syndrome	hsa-mir-122
Acute Coronary Syndrome	hsa-mir-122
Acute Coronary Syndrome	hsa-mir-125a
Acute Coronary Syndrome	hsa-mir-133a
Acute Coronary Syndrome	hsa-mir-133a-1
Acute Coronary Syndrome	hsa-mir-133a-2
Acute Coronary Syndrome	hsa-mir-133b
Acute Coronary Syndrome	hsa-mir-133b
Acute Coronary Syndrome	hsa-mir-146a
Acute Coronary Syndrome	hsa-mir-146a
Acute Coronary Syndrome	hsa-mir-146a
Acute Coronary Syndrome	hsa-mir-155
Acute Coronary Syndrome	hsa-mir-155
Acute Coronary Syndrome	hsa-mir-15a
Acute Coronary Syndrome	hsa-mir-15b
Acute Coronary Syndrome	hsa-mir-208b
Acute Coronary Syndrome	hsa-mir-21
Acute Coronary Syndrome	hsa-mir-223
Acute Coronary Syndrome	hsa-mir-223
Acute Coronary Syndrome	hsa-mir-3149
Acute Coronary Syndrome	hsa-mir-323
Acute Coronary Syndrome	hsa-mir-375
Acute Coronary Syndrome	hsa-mir-486
Acute Coronary Syndrome	hsa-mir-486
Acute Coronary Syndrome	hsa-mir-499
Acute Coronary Syndrome	hsa-mir-652
Acute Coronary Syndrome	hsa-mir-92a
Acute Coronary Syndrome	hsa-mir-92b
Acute Erythroid Leukemia	hsa-mir-19a
Acute Erythroid Leukemia	hsa-mir-23a
Acute Erythroid Leukemia	hsa-mir-24
Acute Erythroid Leukemia	hsa-mir-27a
Acute Erythroid Leukemia	hsa-mir-92a
Acute Heart Failure	hsa-mir-1
Acute Heart Failure	hsa-mir-126
Acute Heart Failure	hsa-mir-27a
Acute Heart Failure	hsa-mir-27a
Acute Ischemic Stroke	hsa-let-7i
Acute Ischemic Stroke	hsa-let-7i
Acute Ischemic Stroke	hsa-mir-122
Acute Ischemic Stroke	hsa-mir-124
Acute Ischemic Stroke	hsa-mir-125
Acute Ischemic Stroke	hsa-mir-145
Acute Ischemic Stroke	hsa-mir-148a
Acute Ischemic Stroke	hsa-mir-19a
Acute Ischemic Stroke	hsa-mir-210
Acute Ischemic Stroke	hsa-mir-218
Acute Ischemic Stroke	hsa-mir-22
Acute Ischemic Stroke	hsa-mir-223
Acute Ischemic Stroke	hsa-mir-23
Acute Ischemic Stroke	hsa-mir-30
Acute Ischemic Stroke	hsa-mir-320d
Acute Ischemic Stroke	hsa-mir-33
Acute Ischemic Stroke	hsa-mir-330
Acute Ischemic Stroke	hsa-mir-335
Acute Ischemic Stroke	hsa-mir-4429
Acute Ischemic Stroke	hsa-mir-487b
Acute Ischemic Stroke	hsa-mir-9
Acute Kidney Failure	hsa-mir-1
Acute Kidney Failure	hsa-mir-107
Acute Kidney Failure	hsa-mir-1224
Acute Kidney Failure	hsa-mir-145
Acute Kidney Failure	hsa-mir-146b
Acute Kidney Failure	hsa-mir-182
Acute Kidney Failure	hsa-mir-192
Acute Kidney Failure	hsa-mir-194
Acute Kidney Failure	hsa-mir-200a
Acute Kidney Failure	hsa-mir-200b
Acute Kidney Failure	hsa-mir-200c
Acute Kidney Failure	hsa-mir-204
Acute Kidney Failure	hsa-mir-21
Acute Kidney Failure	hsa-mir-21
Acute Kidney Failure	hsa-mir-21
Acute Kidney Failure	hsa-mir-21
Acute Kidney Failure	hsa-mir-210
Acute Kidney Failure	hsa-mir-216a
Acute Kidney Failure	hsa-mir-216b
Acute Kidney Failure	hsa-mir-217
Acute Kidney Failure	hsa-mir-34a
Acute Kidney Failure	hsa-mir-449a
Acute Kidney Failure	hsa-mir-494
Acute Liver Failure	hsa-mir-221
Acute Lung Injury	hsa-mir-125b
Acute Lung Injury	hsa-mir-155
Acute Lung Injury	hsa-mir-16
Acute Lung Injury	hsa-mir-16
Acute Lung Injury	hsa-mir-16-1
Acute Lung Injury	hsa-mir-16-2
Acute Lung Injury	hsa-mir-181a
Acute Lung Injury	hsa-mir-181b
Acute Lung Injury	hsa-mir-21
Acute Lung Injury	hsa-mir-4262
Acute Megakaryoblastic Leukemia	hsa-mir-125b
Acute Megakaryoblastic Leukemia	hsa-mir-125b-2
Acute Megakaryoblastic Leukemia	hsa-mir-99a
Acute Myocardial Infarction	hsa-mir-1
Acute Myocardial Infarction	hsa-mir-1
Acute Myocardial Infarction	hsa-mir-1
Acute Myocardial Infarction	hsa-mir-106b
Acute Myocardial Infarction	hsa-mir-122
Acute Myocardial Infarction	hsa-mir-124
Acute Myocardial Infarction	hsa-mir-126
Acute Myocardial Infarction	hsa-mir-1291
Acute Myocardial Infarction	hsa-mir-133
Acute Myocardial Infarction	hsa-mir-133
Acute Myocardial Infarction	hsa-mir-133a
Acute Myocardial Infarction	hsa-mir-133a
Acute Myocardial Infarction	hsa-mir-133b
Acute Myocardial Infarction	hsa-mir-134
Acute Myocardial Infarction	hsa-mir-145
Acute Myocardial Infarction	hsa-mir-145
Acute Myocardial Infarction	hsa-mir-145
Acute Myocardial Infarction	hsa-mir-148b
Acute Myocardial Infarction	hsa-mir-150
Acute Myocardial Infarction	hsa-mir-155
Acute Myocardial Infarction	hsa-mir-155
Acute Myocardial Infarction	hsa-mir-181a
Acute Myocardial Infarction	hsa-mir-191
Acute Myocardial Infarction	hsa-mir-191
Acute Myocardial Infarction	hsa-mir-19a
Acute Myocardial Infarction	hsa-mir-19b
Acute Myocardial Infarction	hsa-mir-204
Acute Myocardial Infarction	hsa-mir-208
Acute Myocardial Infarction	hsa-mir-208a
Acute Myocardial Infarction	hsa-mir-208b
Acute Myocardial Infarction	hsa-mir-208b
Acute Myocardial Infarction	hsa-mir-208b
Acute Myocardial Infarction	hsa-mir-208b
Acute Myocardial Infarction	hsa-mir-21
Acute Myocardial Infarction	hsa-mir-21
Acute Myocardial Infarction	hsa-mir-21
Acute Myocardial Infarction	hsa-mir-210
Acute Myocardial Infarction	hsa-mir-214
Acute Myocardial Infarction	hsa-mir-221
Acute Myocardial Infarction	hsa-mir-26a
Acute Myocardial Infarction	hsa-mir-26b
Acute Myocardial Infarction	hsa-mir-29
Acute Myocardial Infarction	hsa-mir-30c
Acute Myocardial Infarction	hsa-mir-30c
Acute Myocardial Infarction	hsa-mir-30d
Acute Myocardial Infarction	hsa-mir-328
Acute Myocardial Infarction	hsa-mir-34a
Acute Myocardial Infarction	hsa-mir-380
Acute Myocardial Infarction	hsa-mir-423
Acute Myocardial Infarction	hsa-mir-486
Acute Myocardial Infarction	hsa-mir-497
Acute Myocardial Infarction	hsa-mir-499
Acute Myocardial Infarction	hsa-mir-499
Acute Myocardial Infarction	hsa-mir-499
Acute Myocardial Infarction	hsa-mir-499
Acute Myocardial Infarction	hsa-mir-499
Acute Myocardial Infarction	hsa-mir-499
Acute Myocardial Infarction	hsa-mir-499a
Acute Myocardial Infarction	hsa-mir-663b
Acute Myocardial Infarction	hsa-mir-92a
Acute Myocardial Infarction	hsa-mir-92a
Acute Myocardial Infarction	hsa-mir-99a
Acute Pancreatitis	hsa-mir-122
Acute Pancreatitis	hsa-mir-126a
Acute Pancreatitis	hsa-mir-135a
Acute Pancreatitis	hsa-mir-216
Acute Pancreatitis	hsa-mir-216a
Acute Pancreatitis	hsa-mir-216b
Acute Pancreatitis	hsa-mir-22
Acute Pancreatitis	hsa-mir-29a
Acute Pancreatitis	hsa-mir-34a
Acute Pancreatitis	hsa-mir-551
Acute Peritonitis	hsa-mir-125b
Acute Peritonitis	hsa-mir-186
Acute Peritonitis	hsa-mir-21
Acute Peritonitis	hsa-mir-222
Acute Peritonitis	hsa-mir-223
Acute Peritonitis	hsa-mir-483
Acute Respiratory Distress Syndrome	hsa-mir-181a
Acute Respiratory Distress Syndrome	hsa-mir-18a
Acute Respiratory Distress Syndrome	hsa-mir-199a
Acute Respiratory Distress Syndrome	hsa-mir-24
Acute Respiratory Distress Syndrome	hsa-mir-424
Acute Respiratory Distress Syndrome	hsa-mir-92a
Adenocarcinoma, Cervical	hsa-mir-135b
Adenocarcinoma, Cervical	hsa-mir-192
Adenocarcinoma, Cervical	hsa-mir-194
Adenocarcinoma, Cervical	hsa-mir-27a
Adenocarcinoma, Cervical	hsa-mir-9
Adenocarcinoma, Colon	hsa-mir-107
Adenocarcinoma, Colon	hsa-mir-1268
Adenocarcinoma, Colon	hsa-mir-1275
Adenocarcinoma, Colon	hsa-mir-143
Adenocarcinoma, Colon	hsa-mir-145
Adenocarcinoma, Colon	hsa-mir-145
Adenocarcinoma, Colon	hsa-mir-16
Adenocarcinoma, Colon	hsa-mir-18a
Adenocarcinoma, Colon	hsa-mir-18a
Adenocarcinoma, Colon	hsa-mir-192
Adenocarcinoma, Colon	hsa-mir-193a
Adenocarcinoma, Colon	hsa-mir-194
Adenocarcinoma, Colon	hsa-mir-194
Adenocarcinoma, Colon	hsa-mir-203
Adenocarcinoma, Colon	hsa-mir-21
Adenocarcinoma, Colon	hsa-mir-21
Adenocarcinoma, Colon	hsa-mir-21
Adenocarcinoma, Colon	hsa-mir-223
Adenocarcinoma, Colon	hsa-mir-24
Adenocarcinoma, Colon	hsa-mir-26a
Adenocarcinoma, Colon	hsa-mir-30
Adenocarcinoma, Colon	hsa-mir-31
Adenocarcinoma, Colon	hsa-mir-320a
Adenocarcinoma, Colon	hsa-mir-320b
Adenocarcinoma, Colon	hsa-mir-326b
Adenocarcinoma, Colon	hsa-mir-663
Adenocarcinoma, Colon	hsa-mir-96
Adenocarcinoma, Endometrial	hsa-mir-103a-1
Adenocarcinoma, Endometrial	hsa-mir-103a-2
Adenocarcinoma, Endometrial	hsa-mir-106a
Adenocarcinoma, Endometrial	hsa-mir-10b
Adenocarcinoma, Endometrial	hsa-mir-145
Adenocarcinoma, Endometrial	hsa-mir-151a
Adenocarcinoma, Endometrial	hsa-mir-152
Adenocarcinoma, Endometrial	hsa-mir-155
Adenocarcinoma, Endometrial	hsa-mir-182
Adenocarcinoma, Endometrial	hsa-mir-182
Adenocarcinoma, Endometrial	hsa-mir-183
Adenocarcinoma, Endometrial	hsa-mir-193b
Adenocarcinoma, Endometrial	hsa-mir-194-1
Adenocarcinoma, Endometrial	hsa-mir-194-2
Adenocarcinoma, Endometrial	hsa-mir-200a
Adenocarcinoma, Endometrial	hsa-mir-200a
Adenocarcinoma, Endometrial	hsa-mir-200a
Adenocarcinoma, Endometrial	hsa-mir-200b
Adenocarcinoma, Endometrial	hsa-mir-200c
Adenocarcinoma, Endometrial	hsa-mir-203
Adenocarcinoma, Endometrial	hsa-mir-204
Adenocarcinoma, Endometrial	hsa-mir-205
Adenocarcinoma, Endometrial	hsa-mir-205
Adenocarcinoma, Endometrial	hsa-mir-205
Adenocarcinoma, Endometrial	hsa-mir-210
Adenocarcinoma, Endometrial	hsa-mir-223
Adenocarcinoma, Endometrial	hsa-mir-34b
Adenocarcinoma, Endometrial	hsa-mir-410
Adenocarcinoma, Endometrial	hsa-mir-429
Adenocarcinoma, Endometrial	hsa-mir-449a
Adenocarcinoma, Endometrial	hsa-mir-449b
Adenocarcinoma, Endometrial	hsa-mir-95
Adenocarcinoma, Endometrial	hsa-mir-99b
Adenocarcinoma, Esophageal	hsa-mir-106b
Adenocarcinoma, Esophageal	hsa-mir-1201
Adenocarcinoma, Esophageal	hsa-mir-126
Adenocarcinoma, Esophageal	hsa-mir-143
Adenocarcinoma, Esophageal	hsa-mir-145
Adenocarcinoma, Esophageal	hsa-mir-145
Adenocarcinoma, Esophageal	hsa-mir-148
Adenocarcinoma, Esophageal	hsa-mir-149
Adenocarcinoma, Esophageal	hsa-mir-16-2
Adenocarcinoma, Esophageal	hsa-mir-17
Adenocarcinoma, Esophageal	hsa-mir-192
Adenocarcinoma, Esophageal	hsa-mir-193b
Adenocarcinoma, Esophageal	hsa-mir-194
Adenocarcinoma, Esophageal	hsa-mir-195
Adenocarcinoma, Esophageal	hsa-mir-196a
Adenocarcinoma, Esophageal	hsa-mir-200a
Adenocarcinoma, Esophageal	hsa-mir-203
Adenocarcinoma, Esophageal	hsa-mir-203
Adenocarcinoma, Esophageal	hsa-mir-203
Adenocarcinoma, Esophageal	hsa-mir-203
Adenocarcinoma, Esophageal	hsa-mir-203
Adenocarcinoma, Esophageal	hsa-mir-205
Adenocarcinoma, Esophageal	hsa-mir-205
Adenocarcinoma, Esophageal	hsa-mir-205
Adenocarcinoma, Esophageal	hsa-mir-205
Adenocarcinoma, Esophageal	hsa-mir-21
Adenocarcinoma, Esophageal	hsa-mir-21
Adenocarcinoma, Esophageal	hsa-mir-21
Adenocarcinoma, Esophageal	hsa-mir-21
Adenocarcinoma, Esophageal	hsa-mir-210
Adenocarcinoma, Esophageal	hsa-mir-210
Adenocarcinoma, Esophageal	hsa-mir-215
Adenocarcinoma, Esophageal	hsa-mir-22
Adenocarcinoma, Esophageal	hsa-mir-221
Adenocarcinoma, Esophageal	hsa-mir-224
Adenocarcinoma, Esophageal	hsa-mir-23b
Adenocarcinoma, Esophageal	hsa-mir-25
Adenocarcinoma, Esophageal	hsa-mir-27b
Adenocarcinoma, Esophageal	hsa-mir-29c
Adenocarcinoma, Esophageal	hsa-mir-31
Adenocarcinoma, Esophageal	hsa-mir-330
Adenocarcinoma, Esophageal	hsa-mir-378
Adenocarcinoma, Esophageal	hsa-mir-452
Adenocarcinoma, Esophageal	hsa-mir-671
Adenocarcinoma, Esophageal	hsa-mir-944
Adenocarcinoma, Gastric	hsa-let-7
Adenocarcinoma, Gastric	hsa-let-7c
Adenocarcinoma, Gastric	hsa-mir-100
Adenocarcinoma, Gastric	hsa-mir-106a
Adenocarcinoma, Gastric	hsa-mir-107
Adenocarcinoma, Gastric	hsa-mir-107
Adenocarcinoma, Gastric	hsa-mir-125b
Adenocarcinoma, Gastric	hsa-mir-127
Adenocarcinoma, Gastric	hsa-mir-143
Adenocarcinoma, Gastric	hsa-mir-145
Adenocarcinoma, Gastric	hsa-mir-145
Adenocarcinoma, Gastric	hsa-mir-155
Adenocarcinoma, Gastric	hsa-mir-15a
Adenocarcinoma, Gastric	hsa-mir-16-1
Adenocarcinoma, Gastric	hsa-mir-17
Adenocarcinoma, Gastric	hsa-mir-193a
Adenocarcinoma, Gastric	hsa-mir-194
Adenocarcinoma, Gastric	hsa-mir-203
Adenocarcinoma, Gastric	hsa-mir-205
Adenocarcinoma, Gastric	hsa-mir-20a
Adenocarcinoma, Gastric	hsa-mir-20b
Adenocarcinoma, Gastric	hsa-mir-21
Adenocarcinoma, Gastric	hsa-mir-216b
Adenocarcinoma, Gastric	hsa-mir-223
Adenocarcinoma, Gastric	hsa-mir-23a
Adenocarcinoma, Gastric	hsa-mir-23a
Adenocarcinoma, Gastric	hsa-mir-25
Adenocarcinoma, Gastric	hsa-mir-299
Adenocarcinoma, Gastric	hsa-mir-302
Adenocarcinoma, Gastric	hsa-mir-302b
Adenocarcinoma, Gastric	hsa-mir-30a
Adenocarcinoma, Gastric	hsa-mir-31
Adenocarcinoma, Gastric	hsa-mir-320
Adenocarcinoma, Gastric	hsa-mir-34a
Adenocarcinoma, Gastric	hsa-mir-372
Adenocarcinoma, Gastric	hsa-mir-372
Adenocarcinoma, Gastric	hsa-mir-375
Adenocarcinoma, Gastric	hsa-mir-381
Adenocarcinoma, Gastric	hsa-mir-449a
Adenocarcinoma, Gastric	hsa-mir-455
Adenocarcinoma, Gastric	hsa-mir-483
Adenocarcinoma, Gastric	hsa-mir-486
Adenocarcinoma, Gastric	hsa-mir-601
Adenocarcinoma, Gastric	hsa-mir-671
Adenocarcinoma, Gastric	hsa-mir-92a
Adenocarcinoma, Gastric	hsa-mir-93
Adenocarcinoma, Gastric	hsa-mir-96
Adenocarcinoma, Gastric-Esophageal Junction	hsa-mir-192
Adenocarcinoma, Gastric-Esophageal Junction	hsa-mir-21
Adenocarcinoma, Gastric-Esophageal Junction	hsa-mir-222
Adenocarcinoma, Gastric-Esophageal Junction	hsa-mir-302c
Adenocarcinoma, Gastric-Esophageal Junction	hsa-mir-381
Adenocarcinoma, Gastric-Esophageal Junction	hsa-mir-549
Adenocarcinoma, Gastric-Esophageal Junction	hsa-mir-645
Adenocarcinoma, Lung	hsa-let-7b
Adenocarcinoma, Lung	hsa-let-7c
Adenocarcinoma, Lung	hsa-let-7c
Adenocarcinoma, Lung	hsa-let-7g
Adenocarcinoma, Lung	hsa-mir-101-1
Adenocarcinoma, Lung	hsa-mir-106a
Adenocarcinoma, Lung	hsa-mir-106b
Adenocarcinoma, Lung	hsa-mir-106b
Adenocarcinoma, Lung	hsa-mir-124
Adenocarcinoma, Lung	hsa-mir-126
Adenocarcinoma, Lung	hsa-mir-126
Adenocarcinoma, Lung	hsa-mir-127
Adenocarcinoma, Lung	hsa-mir-132
Adenocarcinoma, Lung	hsa-mir-133
Adenocarcinoma, Lung	hsa-mir-134
Adenocarcinoma, Lung	hsa-mir-135a
Adenocarcinoma, Lung	hsa-mir-136
Adenocarcinoma, Lung	hsa-mir-138
Adenocarcinoma, Lung	hsa-mir-140
Adenocarcinoma, Lung	hsa-mir-145
Adenocarcinoma, Lung	hsa-mir-145
Adenocarcinoma, Lung	hsa-mir-145
Adenocarcinoma, Lung	hsa-mir-145
Adenocarcinoma, Lung	hsa-mir-145
Adenocarcinoma, Lung	hsa-mir-145
Adenocarcinoma, Lung	hsa-mir-145
Adenocarcinoma, Lung	hsa-mir-145
Adenocarcinoma, Lung	hsa-mir-146a
Adenocarcinoma, Lung	hsa-mir-146a
Adenocarcinoma, Lung	hsa-mir-149
Adenocarcinoma, Lung	hsa-mir-150
Adenocarcinoma, Lung	hsa-mir-151a
Adenocarcinoma, Lung	hsa-mir-155
Adenocarcinoma, Lung	hsa-mir-155
Adenocarcinoma, Lung	hsa-mir-155
Adenocarcinoma, Lung	hsa-mir-15b
Adenocarcinoma, Lung	hsa-mir-16
Adenocarcinoma, Lung	hsa-mir-16
Adenocarcinoma, Lung	hsa-mir-17
Adenocarcinoma, Lung	hsa-mir-17
Adenocarcinoma, Lung	hsa-mir-17
Adenocarcinoma, Lung	hsa-mir-181b
Adenocarcinoma, Lung	hsa-mir-181b
Adenocarcinoma, Lung	hsa-mir-182
Adenocarcinoma, Lung	hsa-mir-1827
Adenocarcinoma, Lung	hsa-mir-183
Adenocarcinoma, Lung	hsa-mir-183
Adenocarcinoma, Lung	hsa-mir-183
Adenocarcinoma, Lung	hsa-mir-183
Adenocarcinoma, Lung	hsa-mir-187
Adenocarcinoma, Lung	hsa-mir-187
Adenocarcinoma, Lung	hsa-mir-18a
Adenocarcinoma, Lung	hsa-mir-192
Adenocarcinoma, Lung	hsa-mir-192
Adenocarcinoma, Lung	hsa-mir-195
Adenocarcinoma, Lung	hsa-mir-195
Adenocarcinoma, Lung	hsa-mir-196b
Adenocarcinoma, Lung	hsa-mir-200
Adenocarcinoma, Lung	hsa-mir-200a
Adenocarcinoma, Lung	hsa-mir-200a
Adenocarcinoma, Lung	hsa-mir-200b
Adenocarcinoma, Lung	hsa-mir-200b
Adenocarcinoma, Lung	hsa-mir-200b
Adenocarcinoma, Lung	hsa-mir-200b
Adenocarcinoma, Lung	hsa-mir-200c
Adenocarcinoma, Lung	hsa-mir-202
Adenocarcinoma, Lung	hsa-mir-203
Adenocarcinoma, Lung	hsa-mir-204
Adenocarcinoma, Lung	hsa-mir-205
Adenocarcinoma, Lung	hsa-mir-205
Adenocarcinoma, Lung	hsa-mir-205
Adenocarcinoma, Lung	hsa-mir-206
Adenocarcinoma, Lung	hsa-mir-21
Adenocarcinoma, Lung	hsa-mir-21
Adenocarcinoma, Lung	hsa-mir-21
Adenocarcinoma, Lung	hsa-mir-21
Adenocarcinoma, Lung	hsa-mir-21
Adenocarcinoma, Lung	hsa-mir-21
Adenocarcinoma, Lung	hsa-mir-210
Adenocarcinoma, Lung	hsa-mir-210
Adenocarcinoma, Lung	hsa-mir-210
Adenocarcinoma, Lung	hsa-mir-210
Adenocarcinoma, Lung	hsa-mir-214
Adenocarcinoma, Lung	hsa-mir-214
Adenocarcinoma, Lung	hsa-mir-214
Adenocarcinoma, Lung	hsa-mir-215
Adenocarcinoma, Lung	hsa-mir-218
Adenocarcinoma, Lung	hsa-mir-222
Adenocarcinoma, Lung	hsa-mir-222
Adenocarcinoma, Lung	hsa-mir-223
Adenocarcinoma, Lung	hsa-mir-224
Adenocarcinoma, Lung	hsa-mir-23a
Adenocarcinoma, Lung	hsa-mir-23a
Adenocarcinoma, Lung	hsa-mir-24
Adenocarcinoma, Lung	hsa-mir-25
Adenocarcinoma, Lung	hsa-mir-25
Adenocarcinoma, Lung	hsa-mir-25
Adenocarcinoma, Lung	hsa-mir-26a
Adenocarcinoma, Lung	hsa-mir-26a
Adenocarcinoma, Lung	hsa-mir-26b
Adenocarcinoma, Lung	hsa-mir-27a
Adenocarcinoma, Lung	hsa-mir-297
Adenocarcinoma, Lung	hsa-mir-29a
Adenocarcinoma, Lung	hsa-mir-29a
Adenocarcinoma, Lung	hsa-mir-29c
Adenocarcinoma, Lung	hsa-mir-30a
Adenocarcinoma, Lung	hsa-mir-30c-2
Adenocarcinoma, Lung	hsa-mir-30d
Adenocarcinoma, Lung	hsa-mir-31
Adenocarcinoma, Lung	hsa-mir-31
Adenocarcinoma, Lung	hsa-mir-31
Adenocarcinoma, Lung	hsa-mir-31
Adenocarcinoma, Lung	hsa-mir-31
Adenocarcinoma, Lung	hsa-mir-326
Adenocarcinoma, Lung	hsa-mir-326
Adenocarcinoma, Lung	hsa-mir-328
Adenocarcinoma, Lung	hsa-mir-331
Adenocarcinoma, Lung	hsa-mir-339
Adenocarcinoma, Lung	hsa-mir-33b
Adenocarcinoma, Lung	hsa-mir-34
Adenocarcinoma, Lung	hsa-mir-342
Adenocarcinoma, Lung	hsa-mir-34a
Adenocarcinoma, Lung	hsa-mir-34a
Adenocarcinoma, Lung	hsa-mir-370
Adenocarcinoma, Lung	hsa-mir-373
Adenocarcinoma, Lung	hsa-mir-375
Adenocarcinoma, Lung	hsa-mir-375
Adenocarcinoma, Lung	hsa-mir-375
Adenocarcinoma, Lung	hsa-mir-376a
Adenocarcinoma, Lung	hsa-mir-376a
Adenocarcinoma, Lung	hsa-mir-378
Adenocarcinoma, Lung	hsa-mir-3941
Adenocarcinoma, Lung	hsa-mir-409
Adenocarcinoma, Lung	hsa-mir-411
Adenocarcinoma, Lung	hsa-mir-449a
Adenocarcinoma, Lung	hsa-mir-449b
Adenocarcinoma, Lung	hsa-mir-451
Adenocarcinoma, Lung	hsa-mir-451
Adenocarcinoma, Lung	hsa-mir-451a
Adenocarcinoma, Lung	hsa-mir-452
Adenocarcinoma, Lung	hsa-mir-483
Adenocarcinoma, Lung	hsa-mir-485
Adenocarcinoma, Lung	hsa-mir-487b
Adenocarcinoma, Lung	hsa-mir-494
Adenocarcinoma, Lung	hsa-mir-497
Adenocarcinoma, Lung	hsa-mir-511
Adenocarcinoma, Lung	hsa-mir-512
Adenocarcinoma, Lung	hsa-mir-519a-1
Adenocarcinoma, Lung	hsa-mir-519d
Adenocarcinoma, Lung	hsa-mir-520b
Adenocarcinoma, Lung	hsa-mir-551b
Adenocarcinoma, Lung	hsa-mir-552
Adenocarcinoma, Lung	hsa-mir-590
Adenocarcinoma, Lung	hsa-mir-592
Adenocarcinoma, Lung	hsa-mir-608
Adenocarcinoma, Lung	hsa-mir-620
Adenocarcinoma, Lung	hsa-mir-650
Adenocarcinoma, Lung	hsa-mir-655
Adenocarcinoma, Lung	hsa-mir-7
Adenocarcinoma, Lung	hsa-mir-766
Adenocarcinoma, Lung	hsa-mir-9
Adenocarcinoma, Lung	hsa-mir-9
Adenocarcinoma, Lung	hsa-mir-95
Adenocarcinoma, Lung	hsa-mir-99a
Adenocarcinoma, Pancreatic Ductal	hsa-let-7
Adenocarcinoma, Pancreatic Ductal	hsa-let-7d
Adenocarcinoma, Pancreatic Ductal	hsa-mir-1
Adenocarcinoma, Pancreatic Ductal	hsa-mir-100
Adenocarcinoma, Pancreatic Ductal	hsa-mir-100
Adenocarcinoma, Pancreatic Ductal	hsa-mir-106a
Adenocarcinoma, Pancreatic Ductal	hsa-mir-107
Adenocarcinoma, Pancreatic Ductal	hsa-mir-10a
Adenocarcinoma, Pancreatic Ductal	hsa-mir-10b
Adenocarcinoma, Pancreatic Ductal	hsa-mir-10b
Adenocarcinoma, Pancreatic Ductal	hsa-mir-124
Adenocarcinoma, Pancreatic Ductal	hsa-mir-124
Adenocarcinoma, Pancreatic Ductal	hsa-mir-125b
Adenocarcinoma, Pancreatic Ductal	hsa-mir-133a
Adenocarcinoma, Pancreatic Ductal	hsa-mir-135a
Adenocarcinoma, Pancreatic Ductal	hsa-mir-138
Adenocarcinoma, Pancreatic Ductal	hsa-mir-141
Adenocarcinoma, Pancreatic Ductal	hsa-mir-143
Adenocarcinoma, Pancreatic Ductal	hsa-mir-143
Adenocarcinoma, Pancreatic Ductal	hsa-mir-143
Adenocarcinoma, Pancreatic Ductal	hsa-mir-143
Adenocarcinoma, Pancreatic Ductal	hsa-mir-145
Adenocarcinoma, Pancreatic Ductal	hsa-mir-145
Adenocarcinoma, Pancreatic Ductal	hsa-mir-148a
Adenocarcinoma, Pancreatic Ductal	hsa-mir-148a
Adenocarcinoma, Pancreatic Ductal	hsa-mir-153
Adenocarcinoma, Pancreatic Ductal	hsa-mir-155
Adenocarcinoma, Pancreatic Ductal	hsa-mir-155
Adenocarcinoma, Pancreatic Ductal	hsa-mir-155
Adenocarcinoma, Pancreatic Ductal	hsa-mir-155
Adenocarcinoma, Pancreatic Ductal	hsa-mir-155
Adenocarcinoma, Pancreatic Ductal	hsa-mir-155
Adenocarcinoma, Pancreatic Ductal	hsa-mir-155
Adenocarcinoma, Pancreatic Ductal	hsa-mir-15a
Adenocarcinoma, Pancreatic Ductal	hsa-mir-17
Adenocarcinoma, Pancreatic Ductal	hsa-mir-181b
Adenocarcinoma, Pancreatic Ductal	hsa-mir-181b
Adenocarcinoma, Pancreatic Ductal	hsa-mir-183
Adenocarcinoma, Pancreatic Ductal	hsa-mir-184
Adenocarcinoma, Pancreatic Ductal	hsa-mir-186
Adenocarcinoma, Pancreatic Ductal	hsa-mir-192
Adenocarcinoma, Pancreatic Ductal	hsa-mir-192
Adenocarcinoma, Pancreatic Ductal	hsa-mir-193b
Adenocarcinoma, Pancreatic Ductal	hsa-mir-194
Adenocarcinoma, Pancreatic Ductal	hsa-mir-194
Adenocarcinoma, Pancreatic Ductal	hsa-mir-196
Adenocarcinoma, Pancreatic Ductal	hsa-mir-196a
Adenocarcinoma, Pancreatic Ductal	hsa-mir-198
Adenocarcinoma, Pancreatic Ductal	hsa-mir-199a
Adenocarcinoma, Pancreatic Ductal	hsa-mir-200
Adenocarcinoma, Pancreatic Ductal	hsa-mir-200b
Adenocarcinoma, Pancreatic Ductal	hsa-mir-200b
Adenocarcinoma, Pancreatic Ductal	hsa-mir-200b
Adenocarcinoma, Pancreatic Ductal	hsa-mir-200c
Adenocarcinoma, Pancreatic Ductal	hsa-mir-200c
Adenocarcinoma, Pancreatic Ductal	hsa-mir-21
Adenocarcinoma, Pancreatic Ductal	hsa-mir-21
Adenocarcinoma, Pancreatic Ductal	hsa-mir-21
Adenocarcinoma, Pancreatic Ductal	hsa-mir-21
Adenocarcinoma, Pancreatic Ductal	hsa-mir-21
Adenocarcinoma, Pancreatic Ductal	hsa-mir-21
Adenocarcinoma, Pancreatic Ductal	hsa-mir-21
Adenocarcinoma, Pancreatic Ductal	hsa-mir-21
Adenocarcinoma, Pancreatic Ductal	hsa-mir-21
Adenocarcinoma, Pancreatic Ductal	hsa-mir-21
Adenocarcinoma, Pancreatic Ductal	hsa-mir-21
Adenocarcinoma, Pancreatic Ductal	hsa-mir-21
Adenocarcinoma, Pancreatic Ductal	hsa-mir-21
Adenocarcinoma, Pancreatic Ductal	hsa-mir-21
Adenocarcinoma, Pancreatic Ductal	hsa-mir-21
Adenocarcinoma, Pancreatic Ductal	hsa-mir-21
Adenocarcinoma, Pancreatic Ductal	hsa-mir-21
Adenocarcinoma, Pancreatic Ductal	hsa-mir-21
Adenocarcinoma, Pancreatic Ductal	hsa-mir-21
Adenocarcinoma, Pancreatic Ductal	hsa-mir-210
Adenocarcinoma, Pancreatic Ductal	hsa-mir-210
Adenocarcinoma, Pancreatic Ductal	hsa-mir-210
Adenocarcinoma, Pancreatic Ductal	hsa-mir-211
Adenocarcinoma, Pancreatic Ductal	hsa-mir-212
Adenocarcinoma, Pancreatic Ductal	hsa-mir-212
Adenocarcinoma, Pancreatic Ductal	hsa-mir-214
Adenocarcinoma, Pancreatic Ductal	hsa-mir-216
Adenocarcinoma, Pancreatic Ductal	hsa-mir-217
Adenocarcinoma, Pancreatic Ductal	hsa-mir-217
Adenocarcinoma, Pancreatic Ductal	hsa-mir-217
Adenocarcinoma, Pancreatic Ductal	hsa-mir-217
Adenocarcinoma, Pancreatic Ductal	hsa-mir-218
Adenocarcinoma, Pancreatic Ductal	hsa-mir-221
Adenocarcinoma, Pancreatic Ductal	hsa-mir-221
Adenocarcinoma, Pancreatic Ductal	hsa-mir-221
Adenocarcinoma, Pancreatic Ductal	hsa-mir-221
Adenocarcinoma, Pancreatic Ductal	hsa-mir-222
Adenocarcinoma, Pancreatic Ductal	hsa-mir-222
Adenocarcinoma, Pancreatic Ductal	hsa-mir-222
Adenocarcinoma, Pancreatic Ductal	hsa-mir-223
Adenocarcinoma, Pancreatic Ductal	hsa-mir-224
Adenocarcinoma, Pancreatic Ductal	hsa-mir-23a
Adenocarcinoma, Pancreatic Ductal	hsa-mir-23a
Adenocarcinoma, Pancreatic Ductal	hsa-mir-27a
Adenocarcinoma, Pancreatic Ductal	hsa-mir-301a
Adenocarcinoma, Pancreatic Ductal	hsa-mir-31
Adenocarcinoma, Pancreatic Ductal	hsa-mir-31
Adenocarcinoma, Pancreatic Ductal	hsa-mir-31
Adenocarcinoma, Pancreatic Ductal	hsa-mir-31
Adenocarcinoma, Pancreatic Ductal	hsa-mir-326
Adenocarcinoma, Pancreatic Ductal	hsa-mir-330
Adenocarcinoma, Pancreatic Ductal	hsa-mir-337
Adenocarcinoma, Pancreatic Ductal	hsa-mir-34
Adenocarcinoma, Pancreatic Ductal	hsa-mir-34a
Adenocarcinoma, Pancreatic Ductal	hsa-mir-34a
Adenocarcinoma, Pancreatic Ductal	hsa-mir-34a
Adenocarcinoma, Pancreatic Ductal	hsa-mir-34a
Adenocarcinoma, Pancreatic Ductal	hsa-mir-34c
Adenocarcinoma, Pancreatic Ductal	hsa-mir-367
Adenocarcinoma, Pancreatic Ductal	hsa-mir-367
Adenocarcinoma, Pancreatic Ductal	hsa-mir-375
Adenocarcinoma, Pancreatic Ductal	hsa-mir-375
Adenocarcinoma, Pancreatic Ductal	hsa-mir-375
Adenocarcinoma, Pancreatic Ductal	hsa-mir-375
Adenocarcinoma, Pancreatic Ductal	hsa-mir-378
Adenocarcinoma, Pancreatic Ductal	hsa-mir-429
Adenocarcinoma, Pancreatic Ductal	hsa-mir-429
Adenocarcinoma, Pancreatic Ductal	hsa-mir-429
Adenocarcinoma, Pancreatic Ductal	hsa-mir-483
Adenocarcinoma, Pancreatic Ductal	hsa-mir-486
Adenocarcinoma, Pancreatic Ductal	hsa-mir-494
Adenocarcinoma, Pancreatic Ductal	hsa-mir-506
Adenocarcinoma, Pancreatic Ductal	hsa-mir-545
Adenocarcinoma, Pancreatic Ductal	hsa-mir-615
Adenocarcinoma, Pancreatic Ductal	hsa-mir-615
Adenocarcinoma, Pancreatic Ductal	hsa-mir-615
Adenocarcinoma, Pancreatic Ductal	hsa-mir-663
Adenocarcinoma, Pancreatic Ductal	hsa-mir-940
Adenocarcinoma, Pancreatic Ductal	hsa-mir-96
Adenocarcinoma, Pancreatic Ductal	hsa-mir-96
Adenocarcinoma, Pancreatic Ductal	hsa-mir-99a
Adenocarcinoma, Prostate	hsa-mir-126
Adenocarcinoma, Prostate	hsa-mir-141
Adenocarcinoma, Prostate	hsa-mir-154
Adenocarcinoma, Prostate	hsa-mir-21
Adenocarcinoma, Prostate	hsa-mir-21
Adenocarcinoma, Prostate	hsa-mir-221
Adenocarcinoma, Prostate	hsa-mir-372
Adenocarcinoma, Sebaceous	hsa-mir-141
Adenocarcinoma, Sebaceous	hsa-mir-200c
Adenosquamous Pancreas Carcinoma	hsa-mir-181a
Adenosquamous Pancreas Carcinoma	hsa-mir-21
Adenosquamous Pancreas Carcinoma	hsa-mir-27a
Adenovirus Infection	hsa-let-7e
Adenovirus Infection	hsa-mir-101-1
Adenovirus Infection	hsa-mir-101-2
Adenovirus Infection	hsa-mir-103
Adenovirus Infection	hsa-mir-1180
Adenovirus Infection	hsa-mir-1184-1
Adenovirus Infection	hsa-mir-1246
Adenovirus Infection	hsa-mir-1247
Adenovirus Infection	hsa-mir-125b-1
Adenovirus Infection	hsa-mir-125b-2
Adenovirus Infection	hsa-mir-1273a
Adenovirus Infection	hsa-mir-1302-1
Adenovirus Infection	hsa-mir-1302-2
Adenovirus Infection	hsa-mir-1302-3
Adenovirus Infection	hsa-mir-1302-4
Adenovirus Infection	hsa-mir-1302-5
Adenovirus Infection	hsa-mir-1302-6
Adenovirus Infection	hsa-mir-1302-7
Adenovirus Infection	hsa-mir-1302-8
Adenovirus Infection	hsa-mir-146b
Adenovirus Infection	hsa-mir-148a
Adenovirus Infection	hsa-mir-148a
Adenovirus Infection	hsa-mir-148b
Adenovirus Infection	hsa-mir-150
Adenovirus Infection	hsa-mir-150
Adenovirus Infection	hsa-mir-155
Adenovirus Infection	hsa-mir-17
Adenovirus Infection	hsa-mir-181b
Adenovirus Infection	hsa-mir-181b-1
Adenovirus Infection	hsa-mir-181b-2
Adenovirus Infection	hsa-mir-18a
Adenovirus Infection	hsa-mir-18b
Adenovirus Infection	hsa-mir-191
Adenovirus Infection	hsa-mir-191
Adenovirus Infection	hsa-mir-193b
Adenovirus Infection	hsa-mir-194
Adenovirus Infection	hsa-mir-196b
Adenovirus Infection	hsa-mir-1972-1
Adenovirus Infection	hsa-mir-19b-1
Adenovirus Infection	hsa-mir-19b-2
Adenovirus Infection	hsa-mir-210
Adenovirus Infection	hsa-mir-219-1
Adenovirus Infection	hsa-mir-25
Adenovirus Infection	hsa-mir-26b
Adenovirus Infection	hsa-mir-26b
Adenovirus Infection	hsa-mir-27
Adenovirus Infection	hsa-mir-27a
Adenovirus Infection	hsa-mir-27a
Adenovirus Infection	hsa-mir-27b
Adenovirus Infection	hsa-mir-27b
Adenovirus Infection	hsa-mir-30a
Adenovirus Infection	hsa-mir-30b
Adenovirus Infection	hsa-mir-30c
Adenovirus Infection	hsa-mir-30c-1
Adenovirus Infection	hsa-mir-30c-2
Adenovirus Infection	hsa-mir-320c-2
Adenovirus Infection	hsa-mir-324
Adenovirus Infection	hsa-mir-328
Adenovirus Infection	hsa-mir-338
Adenovirus Infection	hsa-mir-33a
Adenovirus Infection	hsa-mir-342
Adenovirus Infection	hsa-mir-345
Adenovirus Infection	hsa-mir-34a
Adenovirus Infection	hsa-mir-362
Adenovirus Infection	hsa-mir-374b
Adenovirus Infection	hsa-mir-378a
Adenovirus Infection	hsa-mir-421
Adenovirus Infection	hsa-mir-433
Adenovirus Infection	hsa-mir-452
Adenovirus Infection	hsa-mir-454
Adenovirus Infection	hsa-mir-466
Adenovirus Infection	hsa-mir-505
Adenovirus Infection	hsa-mir-519a-1
Adenovirus Infection	hsa-mir-566
Adenovirus Infection	hsa-mir-582
Adenovirus Infection	hsa-mir-589
Adenovirus Infection	hsa-mir-619
Adenovirus Infection	hsa-mir-627
Adenovirus Infection	hsa-mir-635
Adenovirus Infection	hsa-mir-650
Adenovirus Infection	hsa-mir-655
Adenovirus Infection	hsa-mir-7-1
Adenovirus Infection	hsa-mir-7-2
Adenovirus Infection	hsa-mir-7-3
Adenovirus Infection	hsa-mir-744
Adenovirus Infection	hsa-mir-92a-1
Adenovirus Infection	hsa-mir-92a-2
Adenovirus Infection	hsa-mir-942
Adrenal Cortex Neoplasms	hsa-mir-100
Adrenal Cortex Neoplasms	hsa-mir-100
Adrenal Cortex Neoplasms	hsa-mir-130a
Adrenal Cortex Neoplasms	hsa-mir-142
Adrenal Cortex Neoplasms	hsa-mir-195
Adrenal Cortex Neoplasms	hsa-mir-195
Adrenal Cortex Neoplasms	hsa-mir-200b
Adrenal Cortex Neoplasms	hsa-mir-203
Adrenal Cortex Neoplasms	hsa-mir-210
Adrenal Cortex Neoplasms	hsa-mir-210
Adrenal Cortex Neoplasms	hsa-mir-210
Adrenal Cortex Neoplasms	hsa-mir-210
Adrenal Cortex Neoplasms	hsa-mir-214
Adrenal Cortex Neoplasms	hsa-mir-24
Adrenal Cortex Neoplasms	hsa-mir-335
Adrenal Cortex Neoplasms	hsa-mir-382
Adrenal Cortex Neoplasms	hsa-mir-483
Adrenal Cortex Neoplasms	hsa-mir-483
Adrenal Cortex Neoplasms	hsa-mir-483
Adrenal Cortex Neoplasms	hsa-mir-484
Adrenal Cortex Neoplasms	hsa-mir-503
Adrenal Cortex Neoplasms	hsa-mir-503
Adrenal Cortex Neoplasms	hsa-mir-7
Adrenal Cortex Neoplasms	hsa-mir-99a
African Swine Fever	hsa-mir-181a
Age-Related Macular Degeneration	hsa-mir-125b
Age-Related Macular Degeneration	hsa-mir-126
Age-Related Macular Degeneration	hsa-mir-150
Age-Related Macular Degeneration	hsa-mir-155
Age-Related Macular Degeneration	hsa-mir-17
Age-Related Macular Degeneration	hsa-mir-184
Age-Related Macular Degeneration	hsa-mir-93
Alcohol Use Disorder	hsa-mir-146a
Alcoholic Cardiomyopathy	hsa-mir-21
Alcoholic Cardiomyopathy	hsa-mir-221
Alcoholic Cardiomyopathy	hsa-mir-491
Alcoholic Hepatitis	hsa-mir-122
Alcoholic Hepatitis	hsa-mir-1246
Alcoholic Hepatitis	hsa-mir-130a
Alcoholic Hepatitis	hsa-mir-182
Alcoholic Hepatitis	hsa-mir-192
Alcoholic Hepatitis	hsa-mir-212
Alcoholic Hepatitis	hsa-mir-30a
Alcoholic Hepatitis	hsa-mir-30b
Alcoholic Hepatitis	hsa-mir-33a
Alcoholic Hepatitis	hsa-mir-34a
Alcoholic Hepatitis	hsa-mir-483
Alcoholic Hepatitis	hsa-mir-744
Allergic Asthma	hsa-let-7a
Allergic Asthma	hsa-let-7g
Allergic Asthma	hsa-mir-106a
Allergic Asthma	hsa-mir-124
Allergic Asthma	hsa-mir-126
Allergic Asthma	hsa-mir-135
Allergic Asthma	hsa-mir-142
Allergic Asthma	hsa-mir-143
Allergic Asthma	hsa-mir-144
Allergic Asthma	hsa-mir-145
Allergic Asthma	hsa-mir-146
Allergic Asthma	hsa-mir-150
Allergic Asthma	hsa-mir-155
Allergic Asthma	hsa-mir-155
Allergic Asthma	hsa-mir-155
Allergic Asthma	hsa-mir-193
Allergic Asthma	hsa-mir-21
Allergic Asthma	hsa-mir-21
Allergic Asthma	hsa-mir-221
Allergic Asthma	hsa-mir-223
Allergic Asthma	hsa-mir-29
Allergic Asthma	hsa-mir-34a
Allergic Asthma	hsa-mir-34b
Allergic Asthma	hsa-mir-365
Allergic Asthma	hsa-mir-375
Allergic Asthma	hsa-mir-452
Allergic Asthma	hsa-mir-615
Allergic Contact Dermatitis	hsa-mir-155
Allergic Contact Dermatitis	hsa-mir-21
Allergic Rhinitis	hsa-let-7e
Allergic Rhinitis	hsa-let-7e
Allergic Rhinitis	hsa-mir-126
Allergic Rhinitis	hsa-mir-143
Allergic Rhinitis	hsa-mir-143
Allergic Rhinitis	hsa-mir-146a
Allergic Rhinitis	hsa-mir-149
Allergic Rhinitis	hsa-mir-155
Allergic Rhinitis	hsa-mir-155
Allergic Rhinitis	hsa-mir-17
Allergic Rhinitis	hsa-mir-181a
Allergic Rhinitis	hsa-mir-187
Allergic Rhinitis	hsa-mir-18a
Allergic Rhinitis	hsa-mir-18a
Allergic Rhinitis	hsa-mir-19a
Allergic Rhinitis	hsa-mir-19b
Allergic Rhinitis	hsa-mir-205
Allergic Rhinitis	hsa-mir-20a
Allergic Rhinitis	hsa-mir-223
Allergic Rhinitis	hsa-mir-224
Allergic Rhinitis	hsa-mir-498
Allergic Rhinitis	hsa-mir-498
Allergic Rhinitis	hsa-mir-874
Allergic Rhinitis	hsa-mir-886
Allergic Rhinitis	hsa-mir-92a
Allergic Rhinitis,Perennial	hsa-mir-143
Allergic Rhinitis,Perennial	hsa-mir-187
Allergic Rhinitis,Perennial	hsa-mir-224
Allergic Rhinitis,Perennial	hsa-mir-498
Allergic Rhinitis,Perennial	hsa-mir-7-1
Allergic Rhinitis,Perennial	hsa-mir-7-2
Allergic Rhinitis,Perennial	hsa-mir-7-3
Allergic Rhinitis,Perennial	hsa-mir-767
Allergic Rhinitis,Perennial	hsa-mir-874
Allergy	hsa-mir-126
Allergy	hsa-mir-146a
Allergy	hsa-mir-155
Allergy	hsa-mir-155
Allergy	hsa-mir-155
Allergy	hsa-mir-17
Allergy	hsa-mir-181a
Allergy	hsa-mir-21
Allergy	hsa-mir-21
Allergy	hsa-mir-210
Allergy	hsa-mir-218
Allergy	hsa-mir-22
Allergy	hsa-mir-27b
Allergy	hsa-mir-31
Alopecia	hsa-mir-106a
Alopecia	hsa-mir-106b
Alopecia	hsa-mir-125b
Alopecia	hsa-mir-125b-1
Alopecia	hsa-mir-125b-2
Alopecia	hsa-mir-203
Alopecia	hsa-mir-221
Alopecia	hsa-mir-221
Alopecia	hsa-mir-410
Alopecia	hsa-mir-410
Alopecia	hsa-mir-575
Alopecia	hsa-mir-602
Alveolar Rhabdomyosarcoma	hsa-mir-221
Alveolar Rhabdomyosarcoma	hsa-mir-29
Alveolar Rhabdomyosarcoma	hsa-mir-486
Alzheimer Disease	hsa-let-7a
Alzheimer Disease	hsa-let-7b
Alzheimer Disease	hsa-let-7d
Alzheimer Disease	hsa-let-7d
Alzheimer Disease	hsa-let-7d
Alzheimer Disease	hsa-let-7d
Alzheimer Disease	hsa-let-7f
Alzheimer Disease	hsa-let-7g
Alzheimer Disease	hsa-let-7g
Alzheimer Disease	hsa-let-7g
Alzheimer Disease	hsa-mir-100
Alzheimer Disease	hsa-mir-101
Alzheimer Disease	hsa-mir-101
Alzheimer Disease	hsa-mir-101
Alzheimer Disease	hsa-mir-101
Alzheimer Disease	hsa-mir-101
Alzheimer Disease	hsa-mir-101-1
Alzheimer Disease	hsa-mir-103
Alzheimer Disease	hsa-mir-103
Alzheimer Disease	hsa-mir-103a
Alzheimer Disease	hsa-mir-103a-1
Alzheimer Disease	hsa-mir-103a-2
Alzheimer Disease	hsa-mir-106b
Alzheimer Disease	hsa-mir-106b
Alzheimer Disease	hsa-mir-106b
Alzheimer Disease	hsa-mir-106b
Alzheimer Disease	hsa-mir-107
Alzheimer Disease	hsa-mir-107
Alzheimer Disease	hsa-mir-107
Alzheimer Disease	hsa-mir-107
Alzheimer Disease	hsa-mir-107
Alzheimer Disease	hsa-mir-10a
Alzheimer Disease	hsa-mir-10a
Alzheimer Disease	hsa-mir-124
Alzheimer Disease	hsa-mir-124
Alzheimer Disease	hsa-mir-124
Alzheimer Disease	hsa-mir-124-1
Alzheimer Disease	hsa-mir-124-2
Alzheimer Disease	hsa-mir-124-3
Alzheimer Disease	hsa-mir-125b
Alzheimer Disease	hsa-mir-125b
Alzheimer Disease	hsa-mir-125b
Alzheimer Disease	hsa-mir-125b
Alzheimer Disease	hsa-mir-125b
Alzheimer Disease	hsa-mir-125b
Alzheimer Disease	hsa-mir-125b-1
Alzheimer Disease	hsa-mir-125b-2
Alzheimer Disease	hsa-mir-128-1
Alzheimer Disease	hsa-mir-128-2
Alzheimer Disease	hsa-mir-1285
Alzheimer Disease	hsa-mir-132
Alzheimer Disease	hsa-mir-132
Alzheimer Disease	hsa-mir-132
Alzheimer Disease	hsa-mir-132
Alzheimer Disease	hsa-mir-132
Alzheimer Disease	hsa-mir-136
Alzheimer Disease	hsa-mir-137
Alzheimer Disease	hsa-mir-137
Alzheimer Disease	hsa-mir-137
Alzheimer Disease	hsa-mir-138
Alzheimer Disease	hsa-mir-139
Alzheimer Disease	hsa-mir-142
Alzheimer Disease	hsa-mir-143
Alzheimer Disease	hsa-mir-144
Alzheimer Disease	hsa-mir-146a
Alzheimer Disease	hsa-mir-146a
Alzheimer Disease	hsa-mir-146a
Alzheimer Disease	hsa-mir-146a
Alzheimer Disease	hsa-mir-146a
Alzheimer Disease	hsa-mir-146a
Alzheimer Disease	hsa-mir-146a
Alzheimer Disease	hsa-mir-146a
Alzheimer Disease	hsa-mir-146a
Alzheimer Disease	hsa-mir-146a
Alzheimer Disease	hsa-mir-146a
Alzheimer Disease	hsa-mir-148a
Alzheimer Disease	hsa-mir-148b
Alzheimer Disease	hsa-mir-151a
Alzheimer Disease	hsa-mir-153
Alzheimer Disease	hsa-mir-153-1
Alzheimer Disease	hsa-mir-153-2
Alzheimer Disease	hsa-mir-155
Alzheimer Disease	hsa-mir-155
Alzheimer Disease	hsa-mir-155
Alzheimer Disease	hsa-mir-15a
Alzheimer Disease	hsa-mir-15b
Alzheimer Disease	hsa-mir-15b
Alzheimer Disease	hsa-mir-15b
Alzheimer Disease	hsa-mir-16
Alzheimer Disease	hsa-mir-16-2
Alzheimer Disease	hsa-mir-17
Alzheimer Disease	hsa-mir-17
Alzheimer Disease	hsa-mir-181c
Alzheimer Disease	hsa-mir-181c
Alzheimer Disease	hsa-mir-181c
Alzheimer Disease	hsa-mir-181c
Alzheimer Disease	hsa-mir-186
Alzheimer Disease	hsa-mir-188
Alzheimer Disease	hsa-mir-18a
Alzheimer Disease	hsa-mir-191
Alzheimer Disease	hsa-mir-191
Alzheimer Disease	hsa-mir-191
Alzheimer Disease	hsa-mir-193b
Alzheimer Disease	hsa-mir-195
Alzheimer Disease	hsa-mir-195
Alzheimer Disease	hsa-mir-200c
Alzheimer Disease	hsa-mir-206
Alzheimer Disease	hsa-mir-206
Alzheimer Disease	hsa-mir-206
Alzheimer Disease	hsa-mir-20a
Alzheimer Disease	hsa-mir-20a
Alzheimer Disease	hsa-mir-20a
Alzheimer Disease	hsa-mir-21
Alzheimer Disease	hsa-mir-21
Alzheimer Disease	hsa-mir-21
Alzheimer Disease	hsa-mir-212
Alzheimer Disease	hsa-mir-219
Alzheimer Disease	hsa-mir-222
Alzheimer Disease	hsa-mir-26a
Alzheimer Disease	hsa-mir-26a-1
Alzheimer Disease	hsa-mir-26a-2
Alzheimer Disease	hsa-mir-26b
Alzheimer Disease	hsa-mir-26b
Alzheimer Disease	hsa-mir-26b
Alzheimer Disease	hsa-mir-27a
Alzheimer Disease	hsa-mir-296
Alzheimer Disease	hsa-mir-29a
Alzheimer Disease	hsa-mir-29a
Alzheimer Disease	hsa-mir-29a
Alzheimer Disease	hsa-mir-29a
Alzheimer Disease	hsa-mir-29b
Alzheimer Disease	hsa-mir-29b-1
Alzheimer Disease	hsa-mir-29b-1
Alzheimer Disease	hsa-mir-29b-1
Alzheimer Disease	hsa-mir-29b-1
Alzheimer Disease	hsa-mir-29b-2
Alzheimer Disease	hsa-mir-29b-2
Alzheimer Disease	hsa-mir-29c
Alzheimer Disease	hsa-mir-29c
Alzheimer Disease	hsa-mir-29c
Alzheimer Disease	hsa-mir-29c
Alzheimer Disease	hsa-mir-301a
Alzheimer Disease	hsa-mir-31
Alzheimer Disease	hsa-mir-323
Alzheimer Disease	hsa-mir-33
Alzheimer Disease	hsa-mir-33
Alzheimer Disease	hsa-mir-339
Alzheimer Disease	hsa-mir-342
Alzheimer Disease	hsa-mir-342
Alzheimer Disease	hsa-mir-342
Alzheimer Disease	hsa-mir-34a
Alzheimer Disease	hsa-mir-34a
Alzheimer Disease	hsa-mir-34a
Alzheimer Disease	hsa-mir-34a
Alzheimer Disease	hsa-mir-34a
Alzheimer Disease	hsa-mir-34a
Alzheimer Disease	hsa-mir-34c
Alzheimer Disease	hsa-mir-34c
Alzheimer Disease	hsa-mir-34c
Alzheimer Disease	hsa-mir-3622b
Alzheimer Disease	hsa-mir-375
Alzheimer Disease	hsa-mir-409
Alzheimer Disease	hsa-mir-4467
Alzheimer Disease	hsa-mir-483
Alzheimer Disease	hsa-mir-5010
Alzheimer Disease	hsa-mir-505
Alzheimer Disease	hsa-mir-511
Alzheimer Disease	hsa-mir-512
Alzheimer Disease	hsa-mir-532
Alzheimer Disease	hsa-mir-532
Alzheimer Disease	hsa-mir-545
Alzheimer Disease	hsa-mir-590
Alzheimer Disease	hsa-mir-613
Alzheimer Disease	hsa-mir-663
Alzheimer Disease	hsa-mir-7
Alzheimer Disease	hsa-mir-7
Alzheimer Disease	hsa-mir-708
Alzheimer Disease	hsa-mir-766
Alzheimer Disease	hsa-mir-885
Alzheimer Disease	hsa-mir-9
Alzheimer Disease	hsa-mir-9
Alzheimer Disease	hsa-mir-9
Alzheimer Disease	hsa-mir-9
Alzheimer Disease	hsa-mir-9-1
Alzheimer Disease	hsa-mir-9-1
Alzheimer Disease	hsa-mir-9-2
Alzheimer Disease	hsa-mir-9-2
Alzheimer Disease	hsa-mir-922
Alzheimer Disease	hsa-mir-92a
Alzheimer Disease	hsa-mir-93
Alzheimer Disease	hsa-mir-9-3
Alzheimer Disease	hsa-mir-9-3
Alzheimer Disease	hsa-mir-937
Alzheimer Disease	hsa-mir-98
Alzheimer Disease	hsa-mir-98
Amyotrophic Lateral Sclerosis	hsa-let-7b
Amyotrophic Lateral Sclerosis	hsa-mir-124a
Amyotrophic Lateral Sclerosis	hsa-mir-125b
Amyotrophic Lateral Sclerosis	hsa-mir-125b
Amyotrophic Lateral Sclerosis	hsa-mir-125b
Amyotrophic Lateral Sclerosis	hsa-mir-129
Amyotrophic Lateral Sclerosis	hsa-mir-132
Amyotrophic Lateral Sclerosis	hsa-mir-141
Amyotrophic Lateral Sclerosis	hsa-mir-146a
Amyotrophic Lateral Sclerosis	hsa-mir-146b
Amyotrophic Lateral Sclerosis	hsa-mir-155
Amyotrophic Lateral Sclerosis	hsa-mir-200a
Amyotrophic Lateral Sclerosis	hsa-mir-206
Amyotrophic Lateral Sclerosis	hsa-mir-206
Amyotrophic Lateral Sclerosis	hsa-mir-206
Amyotrophic Lateral Sclerosis	hsa-mir-206
Amyotrophic Lateral Sclerosis	hsa-mir-338
Amyotrophic Lateral Sclerosis	hsa-mir-638
Amyotrophic Lateral Sclerosis	hsa-mir-9
Anaplastic Astrocytoma	hsa-mir-21
Anaplastic Astrocytoma	hsa-mir-25
Androgenetic Alopecia	hsa-mir-125a
Androgenetic Alopecia	hsa-mir-485
Androgenetic Alopecia	hsa-mir-7
Anemia	hsa-mir-144
Anemia	hsa-mir-151a
Anemia	hsa-mir-26b
Anemia	hsa-mir-34a
Aneurysm	hsa-mir-194
Aneurysm	hsa-mir-19b-1
Aneurysm	hsa-mir-21
Aneurysm	hsa-mir-362
Aneurysm	hsa-mir-550
Aneurysm	hsa-mir-769
Aneurysmal Subarachnoid Hemorrhage	hsa-mir-132
Aneurysmal Subarachnoid Hemorrhage	hsa-mir-324
Angiosarcoma	hsa-mir-126
Angiosarcoma	hsa-mir-214
Angiosarcoma	hsa-mir-329
Ankylosing Spondylitis	hsa-let-7i
Ankylosing Spondylitis	hsa-mir-10b
Ankylosing Spondylitis	hsa-mir-124
Ankylosing Spondylitis	hsa-mir-146a
Ankylosing Spondylitis	hsa-mir-146a
Ankylosing Spondylitis	hsa-mir-155
Ankylosing Spondylitis	hsa-mir-21
Ankylosing Spondylitis	hsa-mir-29a
Ankylosing Spondylitis	hsa-mir-499
Antiphospholipid Syndrome	hsa-mir-19b
Antiphospholipid Syndrome	hsa-mir-19b-1
Antiphospholipid Syndrome	hsa-mir-20a
Antiphospholipid Syndrome	hsa-mir-20a
Anus Neoplasm	hsa-mir-15b
Anxiety	hsa-mir-608
Anxiety Disorders	hsa-mir-128
Anxiety Disorders	hsa-mir-148a
Anxiety Disorders	hsa-mir-148b
Anxiety Disorders	hsa-mir-152
Anxiety Disorders	hsa-mir-4505
Anxiety Disorders	hsa-mir-4717
Anxiety Disorders	hsa-mir-485
Anxiety Disorders	hsa-mir-509
Anxiety Disorders	hsa-mir-663
Anxiety Disorders	hsa-mir-765
Aortic Aneurysm	hsa-mir-1
Aortic Aneurysm	hsa-mir-143
Aortic Aneurysm	hsa-mir-143
Aortic Aneurysm	hsa-mir-145
Aortic Aneurysm	hsa-mir-145
Aortic Aneurysm	hsa-mir-145
Aortic Aneurysm	hsa-mir-195
Aortic Aneurysm	hsa-mir-22
Aortic Aneurysm	hsa-mir-29b
Aortic Aneurysm	hsa-mir-378a
Aortic Aneurysm, Abdominal	hsa-mir-103a
Aortic Aneurysm, Abdominal	hsa-mir-124a
Aortic Aneurysm, Abdominal	hsa-mir-126
Aortic Aneurysm, Abdominal	hsa-mir-126
Aortic Aneurysm, Abdominal	hsa-mir-145
Aortic Aneurysm, Abdominal	hsa-mir-145
Aortic Aneurysm, Abdominal	hsa-mir-146a
Aortic Aneurysm, Abdominal	hsa-mir-155
Aortic Aneurysm, Abdominal	hsa-mir-155
Aortic Aneurysm, Abdominal	hsa-mir-15a
Aortic Aneurysm, Abdominal	hsa-mir-15a
Aortic Aneurysm, Abdominal	hsa-mir-181b
Aortic Aneurysm, Abdominal	hsa-mir-205
Aortic Aneurysm, Abdominal	hsa-mir-205
Aortic Aneurysm, Abdominal	hsa-mir-21
Aortic Aneurysm, Abdominal	hsa-mir-223
Aortic Aneurysm, Abdominal	hsa-mir-29b
Aortic Aneurysm, Abdominal	hsa-mir-29b
Aortic Aneurysm, Abdominal	hsa-mir-30a
Aortic Aneurysm, Abdominal	hsa-mir-489
Aortic Aneurysm, Abdominal	hsa-mir-98
Aortic Aneurysm, Thoracic	hsa-mir-1-1
Aortic Aneurysm, Thoracic	hsa-mir-1-2
Aortic Aneurysm, Thoracic	hsa-mir-133a-1
Aortic Aneurysm, Thoracic	hsa-mir-133a-2
Aortic Aneurysm, Thoracic	hsa-mir-21
Aortic Aneurysm, Thoracic	hsa-mir-29a
Aortic Aneurysm, Thoracic	hsa-mir-29a
Aortic Aneurysm, Thoracic	hsa-mir-29b-1
Aortic Aneurysm, Thoracic	hsa-mir-29b-2
Aortic Aneurysm, Thoracic	hsa-mir-29c
Aortic Aneurysm, Thoracic	hsa-mir-30a
Aortic Aneurysm, Thoracic	hsa-mir-30b
Aortic Aneurysm, Thoracic	hsa-mir-30c-1
Aortic Aneurysm, Thoracic	hsa-mir-30c-2
Aortic Aneurysm, Thoracic	hsa-mir-30d
Aortic Aneurysm, Thoracic	hsa-mir-30e
Aortic Insufficiency	hsa-mir-125b
Aortic Insufficiency	hsa-mir-195
Aortic Insufficiency	hsa-mir-26a-1
Aortic Insufficiency	hsa-mir-26a-2
Aortic Insufficiency	hsa-mir-30b
Aortic Insufficiency	hsa-mir-30b
Aortic Stenosis	hsa-mir-106a
Aortic Stenosis	hsa-mir-133a
Aortic Stenosis	hsa-mir-141
Aortic Stenosis	hsa-mir-146b
Aortic Stenosis	hsa-mir-148a
Aortic Stenosis	hsa-mir-193a
Aortic Stenosis	hsa-mir-194
Aortic Stenosis	hsa-mir-195
Aortic Stenosis	hsa-mir-1972
Aortic Stenosis	hsa-mir-200b
Aortic Stenosis	hsa-mir-204
Aortic Stenosis	hsa-mir-21
Aortic Stenosis	hsa-mir-21
Aortic Stenosis	hsa-mir-210
Aortic Stenosis	hsa-mir-211
Aortic Stenosis	hsa-mir-22
Aortic Stenosis	hsa-mir-24
Aortic Stenosis	hsa-mir-26a-1
Aortic Stenosis	hsa-mir-26a-2
Aortic Stenosis	hsa-mir-29b
Aortic Stenosis	hsa-mir-301a
Aortic Stenosis	hsa-mir-30a
Aortic Stenosis	hsa-mir-30b
Aortic Stenosis	hsa-mir-30c
Aortic Stenosis	hsa-mir-31
Aortic Stenosis	hsa-mir-3138
Aortic Stenosis	hsa-mir-34a
Aortic Stenosis	hsa-mir-3663
Aortic Stenosis	hsa-mir-378
Aortic Stenosis	hsa-mir-382
Aortic Stenosis	hsa-mir-424
Aortic Stenosis	hsa-mir-451a
Aortic Stenosis	hsa-mir-505
Aortic Stenosis	hsa-mir-513a
Aortic Stenosis	hsa-mir-516a
Aortic Stenosis	hsa-mir-575
Aortic Stenosis	hsa-mir-630
Aortic Stenosis	hsa-mir-636
Aortic Stenosis	hsa-mir-718
Aortic Stenosis	hsa-mir-99b
Aortic Valve Disease	hsa-mir-181b
Aortic Valve Disease	hsa-mir-204
Aortic Valve Disease	hsa-mir-486
Aplastic Anemia	hsa-mir-1
Aplastic Anemia	hsa-mir-126
Aplastic Anemia	hsa-mir-145
Aplastic Anemia	hsa-mir-146b
Aplastic Anemia	hsa-mir-150
Aplastic Anemia	hsa-mir-199a
Aplastic Anemia	hsa-mir-204
Aplastic Anemia	hsa-mir-223
Arrhythmia	hsa-mir-1
Arrhythmia	hsa-mir-1
Arrhythmia	hsa-mir-1
Arrhythmia	hsa-mir-1
Arrhythmia	hsa-mir-1-1
Arrhythmia	hsa-mir-1-1
Arrhythmia	hsa-mir-1-1
Arrhythmia	hsa-mir-1-2
Arrhythmia	hsa-mir-1-2
Arrhythmia	hsa-mir-1-2
Arrhythmia	hsa-mir-133
Arrhythmia	hsa-mir-133
Arrhythmia	hsa-mir-133a
Arrhythmia	hsa-mir-133a-1
Arrhythmia	hsa-mir-133a-1
Arrhythmia	hsa-mir-133a-2
Arrhythmia	hsa-mir-133a-2
Arrhythmia	hsa-mir-3144
Arteriosclerosis Obliterans	hsa-mir-125b
Arteriosclerosis Obliterans	hsa-mir-125b
Arteriosclerosis Obliterans	hsa-mir-126
Arteriosclerosis Obliterans	hsa-mir-126
Arteriosclerosis Obliterans	hsa-mir-126
Arteriosclerosis Obliterans	hsa-mir-126
Arteriosclerosis Obliterans	hsa-mir-126
Arteriosclerosis Obliterans	hsa-mir-1298
Arteriosclerosis Obliterans	hsa-mir-133a
Arteriosclerosis Obliterans	hsa-mir-133a
Arteriosclerosis Obliterans	hsa-mir-133a
Arteriosclerosis Obliterans	hsa-mir-140
Arteriosclerosis Obliterans	hsa-mir-142
Arteriosclerosis Obliterans	hsa-mir-182
Arteriosclerosis Obliterans	hsa-mir-21
Arteriosclerosis Obliterans	hsa-mir-21
Arteriosclerosis Obliterans	hsa-mir-22
Arteriosclerosis Obliterans	hsa-mir-24
Arteriosclerosis Obliterans	hsa-mir-31
Arteriosclerosis Obliterans	hsa-mir-499
Arteriosclerosis Obliterans	hsa-mir-92a
Arteriosclerosis Obliterans	hsa-mir-92b
Arteriovenous Malformation	hsa-mir-18a
Arteriovenous Malformation	hsa-mir-18a
Arthritis	hsa-mir-140
Arthritis	hsa-mir-146a
Arthritis	hsa-mir-146a
Arthritis	hsa-mir-155
Arthritis	hsa-mir-155
Arthritis	hsa-mir-15a
Arthritis	hsa-mir-15a
Arthritis	hsa-mir-499
Asthenozoospermia	hsa-mir-122
Asthenozoospermia	hsa-mir-146b
Asthenozoospermia	hsa-mir-151a
Asthenozoospermia	hsa-mir-181a-2
Asthenozoospermia	hsa-mir-27b
Asthenozoospermia	hsa-mir-34c
Asthenozoospermia	hsa-mir-374b
Asthenozoospermia	hsa-mir-509-1
Asthenozoospermia	hsa-mir-509-2
Asthenozoospermia	hsa-mir-509-3
Asthenozoospermia	hsa-mir-513a-1
Asthenozoospermia	hsa-mir-513a-2
Asthma	hsa-let-7a
Asthma	hsa-let-7a
Asthma	hsa-let-7a-1
Asthma	hsa-let-7a-2
Asthma	hsa-let-7a-3
Asthma	hsa-let-7b
Asthma	hsa-let-7c
Asthma	hsa-let-7d
Asthma	hsa-let-7d
Asthma	hsa-let-7e
Asthma	hsa-let-7e
Asthma	hsa-let-7f
Asthma	hsa-let-7f
Asthma	hsa-let-7f-1
Asthma	hsa-let-7f-2
Asthma	hsa-let-7g
Asthma	hsa-let-7i
Asthma	hsa-mir-1
Asthma	hsa-mir-1
Asthma	hsa-mir-122
Asthma	hsa-mir-125b
Asthma	hsa-mir-126
Asthma	hsa-mir-126
Asthma	hsa-mir-126
Asthma	hsa-mir-126
Asthma	hsa-mir-126
Asthma	hsa-mir-126
Asthma	hsa-mir-1260a
Asthma	hsa-mir-128
Asthma	hsa-mir-133a
Asthma	hsa-mir-143
Asthma	hsa-mir-145
Asthma	hsa-mir-146a
Asthma	hsa-mir-146a
Asthma	hsa-mir-146a
Asthma	hsa-mir-146a
Asthma	hsa-mir-146a
Asthma	hsa-mir-146a
Asthma	hsa-mir-146a
Asthma	hsa-mir-146b
Asthma	hsa-mir-146b
Asthma	hsa-mir-146b
Asthma	hsa-mir-146b
Asthma	hsa-mir-148a
Asthma	hsa-mir-148a
Asthma	hsa-mir-148b
Asthma	hsa-mir-148b
Asthma	hsa-mir-148b
Asthma	hsa-mir-152
Asthma	hsa-mir-152
Asthma	hsa-mir-152
Asthma	hsa-mir-152
Asthma	hsa-mir-155
Asthma	hsa-mir-155
Asthma	hsa-mir-155
Asthma	hsa-mir-155
Asthma	hsa-mir-155
Asthma	hsa-mir-155
Asthma	hsa-mir-15a
Asthma	hsa-mir-15a
Asthma	hsa-mir-16
Asthma	hsa-mir-181a
Asthma	hsa-mir-187
Asthma	hsa-mir-18a
Asthma	hsa-mir-192
Asthma	hsa-mir-196a2
Asthma	hsa-mir-19a
Asthma	hsa-mir-200c
Asthma	hsa-mir-21
Asthma	hsa-mir-21
Asthma	hsa-mir-21
Asthma	hsa-mir-21
Asthma	hsa-mir-21
Asthma	hsa-mir-21
Asthma	hsa-mir-22
Asthma	hsa-mir-221
Asthma	hsa-mir-221
Asthma	hsa-mir-221
Asthma	hsa-mir-221
Asthma	hsa-mir-223
Asthma	hsa-mir-224
Asthma	hsa-mir-23b
Asthma	hsa-mir-28
Asthma	hsa-mir-29b
Asthma	hsa-mir-29c
Asthma	hsa-mir-3162
Asthma	hsa-mir-3162
Asthma	hsa-mir-33b
Asthma	hsa-mir-34
Asthma	hsa-mir-449
Asthma	hsa-mir-483
Asthma	hsa-mir-485
Asthma	hsa-mir-498
Asthma	hsa-mir-574
Asthma	hsa-mir-708
Asthma	hsa-mir-744
Asthma	hsa-mir-874
Asthma	hsa-mir-886
Asthma	hsa-mir-9
Asthma	hsa-mir-92a
Asthma	hsa-mir-93
Astrocytoma	hsa-mir-106a
Astrocytoma	hsa-mir-106a
Astrocytoma	hsa-mir-107
Astrocytoma	hsa-mir-124
Astrocytoma	hsa-mir-124
Astrocytoma	hsa-mir-124-1
Astrocytoma	hsa-mir-124-2
Astrocytoma	hsa-mir-124-3
Astrocytoma	hsa-mir-128-1
Astrocytoma	hsa-mir-133a-1
Astrocytoma	hsa-mir-133a-2
Astrocytoma	hsa-mir-137
Astrocytoma	hsa-mir-137
Astrocytoma	hsa-mir-138-1
Astrocytoma	hsa-mir-138-2
Astrocytoma	hsa-mir-146a
Astrocytoma	hsa-mir-149
Astrocytoma	hsa-mir-150
Astrocytoma	hsa-mir-155
Astrocytoma	hsa-mir-15a
Astrocytoma	hsa-mir-15b
Astrocytoma	hsa-mir-181b-1
Astrocytoma	hsa-mir-181b-1
Astrocytoma	hsa-mir-181b-2
Astrocytoma	hsa-mir-181b-2
Astrocytoma	hsa-mir-195
Astrocytoma	hsa-mir-197
Astrocytoma	hsa-mir-206
Astrocytoma	hsa-mir-21
Astrocytoma	hsa-mir-21
Astrocytoma	hsa-mir-21
Astrocytoma	hsa-mir-21
Astrocytoma	hsa-mir-210
Astrocytoma	hsa-mir-218
Astrocytoma	hsa-mir-219
Astrocytoma	hsa-mir-22
Astrocytoma	hsa-mir-221
Astrocytoma	hsa-mir-221
Astrocytoma	hsa-mir-221
Astrocytoma	hsa-mir-221
Astrocytoma	hsa-mir-23a
Astrocytoma	hsa-mir-23a
Astrocytoma	hsa-mir-24
Astrocytoma	hsa-mir-27a
Astrocytoma	hsa-mir-335
Astrocytoma	hsa-mir-34a
Astrocytoma	hsa-mir-497
Astrocytoma	hsa-mir-542
Astrocytoma	hsa-mir-548b
Atherosclerosis	hsa-let-7b
Atherosclerosis	hsa-let-7c
Atherosclerosis	hsa-let-7g
Atherosclerosis	hsa-mir-100
Atherosclerosis	hsa-mir-100
Atherosclerosis	hsa-mir-100
Atherosclerosis	hsa-mir-101
Atherosclerosis	hsa-mir-103
Atherosclerosis	hsa-mir-106b
Atherosclerosis	hsa-mir-107
Atherosclerosis	hsa-mir-10a
Atherosclerosis	hsa-mir-10a
Atherosclerosis	hsa-mir-10a
Atherosclerosis	hsa-mir-10a
Atherosclerosis	hsa-mir-10a
Atherosclerosis	hsa-mir-10b
Atherosclerosis	hsa-mir-10b
Atherosclerosis	hsa-mir-1185
Atherosclerosis	hsa-mir-1185
Atherosclerosis	hsa-mir-122
Atherosclerosis	hsa-mir-125b
Atherosclerosis	hsa-mir-126
Atherosclerosis	hsa-mir-126
Atherosclerosis	hsa-mir-126
Atherosclerosis	hsa-mir-126
Atherosclerosis	hsa-mir-126
Atherosclerosis	hsa-mir-126
Atherosclerosis	hsa-mir-126
Atherosclerosis	hsa-mir-126
Atherosclerosis	hsa-mir-126
Atherosclerosis	hsa-mir-126
Atherosclerosis	hsa-mir-126
Atherosclerosis	hsa-mir-126
Atherosclerosis	hsa-mir-126
Atherosclerosis	hsa-mir-126
Atherosclerosis	hsa-mir-126
Atherosclerosis	hsa-mir-126
Atherosclerosis	hsa-mir-126
Atherosclerosis	hsa-mir-126
Atherosclerosis	hsa-mir-126
Atherosclerosis	hsa-mir-126
Atherosclerosis	hsa-mir-126
Atherosclerosis	hsa-mir-126
Atherosclerosis	hsa-mir-126
Atherosclerosis	hsa-mir-126
Atherosclerosis	hsa-mir-126
Atherosclerosis	hsa-mir-126
Atherosclerosis	hsa-mir-126
Atherosclerosis	hsa-mir-126
Atherosclerosis	hsa-mir-126
Atherosclerosis	hsa-mir-126
Atherosclerosis	hsa-mir-126
Atherosclerosis	hsa-mir-126
Atherosclerosis	hsa-mir-1264
Atherosclerosis	hsa-mir-127
Atherosclerosis	hsa-mir-127
Atherosclerosis	hsa-mir-127
Atherosclerosis	hsa-mir-132
Atherosclerosis	hsa-mir-133
Atherosclerosis	hsa-mir-133a
Atherosclerosis	hsa-mir-133a-1
Atherosclerosis	hsa-mir-133a-2
Atherosclerosis	hsa-mir-133b
Atherosclerosis	hsa-mir-134
Atherosclerosis	hsa-mir-135b
Atherosclerosis	hsa-mir-136
Atherosclerosis	hsa-mir-142
Atherosclerosis	hsa-mir-143
Atherosclerosis	hsa-mir-143
Atherosclerosis	hsa-mir-143
Atherosclerosis	hsa-mir-143
Atherosclerosis	hsa-mir-144
Atherosclerosis	hsa-mir-145
Atherosclerosis	hsa-mir-145
Atherosclerosis	hsa-mir-145
Atherosclerosis	hsa-mir-145
Atherosclerosis	hsa-mir-145
Atherosclerosis	hsa-mir-145
Atherosclerosis	hsa-mir-145
Atherosclerosis	hsa-mir-145
Atherosclerosis	hsa-mir-145
Atherosclerosis	hsa-mir-145
Atherosclerosis	hsa-mir-145
Atherosclerosis	hsa-mir-145
Atherosclerosis	hsa-mir-145
Atherosclerosis	hsa-mir-145
Atherosclerosis	hsa-mir-146
Atherosclerosis	hsa-mir-146
Atherosclerosis	hsa-mir-146a
Atherosclerosis	hsa-mir-146a
Atherosclerosis	hsa-mir-146a
Atherosclerosis	hsa-mir-146a
Atherosclerosis	hsa-mir-146a
Atherosclerosis	hsa-mir-146a
Atherosclerosis	hsa-mir-146a
Atherosclerosis	hsa-mir-146a
Atherosclerosis	hsa-mir-146a
Atherosclerosis	hsa-mir-146a
Atherosclerosis	hsa-mir-146a
Atherosclerosis	hsa-mir-146a
Atherosclerosis	hsa-mir-146a
Atherosclerosis	hsa-mir-146a
Atherosclerosis	hsa-mir-146a
Atherosclerosis	hsa-mir-146a
Atherosclerosis	hsa-mir-146b
Atherosclerosis	hsa-mir-146b
Atherosclerosis	hsa-mir-150
Atherosclerosis	hsa-mir-150
Atherosclerosis	hsa-mir-150
Atherosclerosis	hsa-mir-150
Atherosclerosis	hsa-mir-152
Atherosclerosis	hsa-mir-152
Atherosclerosis	hsa-mir-152
Atherosclerosis	hsa-mir-155
Atherosclerosis	hsa-mir-155
Atherosclerosis	hsa-mir-155
Atherosclerosis	hsa-mir-155
Atherosclerosis	hsa-mir-155
Atherosclerosis	hsa-mir-155
Atherosclerosis	hsa-mir-155
Atherosclerosis	hsa-mir-155
Atherosclerosis	hsa-mir-155
Atherosclerosis	hsa-mir-155
Atherosclerosis	hsa-mir-155
Atherosclerosis	hsa-mir-155
Atherosclerosis	hsa-mir-155
Atherosclerosis	hsa-mir-155
Atherosclerosis	hsa-mir-155
Atherosclerosis	hsa-mir-155
Atherosclerosis	hsa-mir-155
Atherosclerosis	hsa-mir-155
Atherosclerosis	hsa-mir-16
Atherosclerosis	hsa-mir-17
Atherosclerosis	hsa-mir-17
Atherosclerosis	hsa-mir-17
Atherosclerosis	hsa-mir-17
Atherosclerosis	hsa-mir-17
Atherosclerosis	hsa-mir-181a
Atherosclerosis	hsa-mir-181a
Atherosclerosis	hsa-mir-181b
Atherosclerosis	hsa-mir-181b
Atherosclerosis	hsa-mir-181b
Atherosclerosis	hsa-mir-181b
Atherosclerosis	hsa-mir-182
Atherosclerosis	hsa-mir-182
Atherosclerosis	hsa-mir-185
Atherosclerosis	hsa-mir-19a
Atherosclerosis	hsa-mir-19b
Atherosclerosis	hsa-mir-19b
Atherosclerosis	hsa-mir-206
Atherosclerosis	hsa-mir-20a
Atherosclerosis	hsa-mir-21
Atherosclerosis	hsa-mir-21
Atherosclerosis	hsa-mir-21
Atherosclerosis	hsa-mir-21
Atherosclerosis	hsa-mir-21
Atherosclerosis	hsa-mir-21
Atherosclerosis	hsa-mir-21
Atherosclerosis	hsa-mir-21
Atherosclerosis	hsa-mir-21
Atherosclerosis	hsa-mir-21
Atherosclerosis	hsa-mir-21
Atherosclerosis	hsa-mir-21
Atherosclerosis	hsa-mir-21
Atherosclerosis	hsa-mir-21
Atherosclerosis	hsa-mir-21
Atherosclerosis	hsa-mir-21
Atherosclerosis	hsa-mir-21
Atherosclerosis	hsa-mir-21
Atherosclerosis	hsa-mir-21
Atherosclerosis	hsa-mir-21
Atherosclerosis	hsa-mir-21
Atherosclerosis	hsa-mir-21
Atherosclerosis	hsa-mir-21
Atherosclerosis	hsa-mir-21
Atherosclerosis	hsa-mir-21
Atherosclerosis	hsa-mir-21
Atherosclerosis	hsa-mir-210
Atherosclerosis	hsa-mir-210
Atherosclerosis	hsa-mir-210
Atherosclerosis	hsa-mir-210
Atherosclerosis	hsa-mir-210
Atherosclerosis	hsa-mir-210
Atherosclerosis	hsa-mir-210
Atherosclerosis	hsa-mir-216a
Atherosclerosis	hsa-mir-22
Atherosclerosis	hsa-mir-22
Atherosclerosis	hsa-mir-221
Atherosclerosis	hsa-mir-221
Atherosclerosis	hsa-mir-221
Atherosclerosis	hsa-mir-221
Atherosclerosis	hsa-mir-221
Atherosclerosis	hsa-mir-221
Atherosclerosis	hsa-mir-221
Atherosclerosis	hsa-mir-221
Atherosclerosis	hsa-mir-221
Atherosclerosis	hsa-mir-221
Atherosclerosis	hsa-mir-221
Atherosclerosis	hsa-mir-221
Atherosclerosis	hsa-mir-221
Atherosclerosis	hsa-mir-221
Atherosclerosis	hsa-mir-221
Atherosclerosis	hsa-mir-221
Atherosclerosis	hsa-mir-222
Atherosclerosis	hsa-mir-222
Atherosclerosis	hsa-mir-222
Atherosclerosis	hsa-mir-222
Atherosclerosis	hsa-mir-222
Atherosclerosis	hsa-mir-222
Atherosclerosis	hsa-mir-222
Atherosclerosis	hsa-mir-222
Atherosclerosis	hsa-mir-222
Atherosclerosis	hsa-mir-222
Atherosclerosis	hsa-mir-222
Atherosclerosis	hsa-mir-222
Atherosclerosis	hsa-mir-223
Atherosclerosis	hsa-mir-223
Atherosclerosis	hsa-mir-223
Atherosclerosis	hsa-mir-23b
Atherosclerosis	hsa-mir-24
Atherosclerosis	hsa-mir-24
Atherosclerosis	hsa-mir-24
Atherosclerosis	hsa-mir-26a
Atherosclerosis	hsa-mir-26a
Atherosclerosis	hsa-mir-26a
Atherosclerosis	hsa-mir-26b
Atherosclerosis	hsa-mir-27b
Atherosclerosis	hsa-mir-27b
Atherosclerosis	hsa-mir-27b
Atherosclerosis	hsa-mir-27b
Atherosclerosis	hsa-mir-29
Atherosclerosis	hsa-mir-29
Atherosclerosis	hsa-mir-296
Atherosclerosis	hsa-mir-296
Atherosclerosis	hsa-mir-29a
Atherosclerosis	hsa-mir-29a
Atherosclerosis	hsa-mir-29a
Atherosclerosis	hsa-mir-29a
Atherosclerosis	hsa-mir-29b
Atherosclerosis	hsa-mir-29b
Atherosclerosis	hsa-mir-29b-1
Atherosclerosis	hsa-mir-29b-2
Atherosclerosis	hsa-mir-30
Atherosclerosis	hsa-mir-30
Atherosclerosis	hsa-mir-30
Atherosclerosis	hsa-mir-302a
Atherosclerosis	hsa-mir-30a
Atherosclerosis	hsa-mir-30b
Atherosclerosis	hsa-mir-30e
Atherosclerosis	hsa-mir-30e
Atherosclerosis	hsa-mir-31
Atherosclerosis	hsa-mir-31
Atherosclerosis	hsa-mir-320a
Atherosclerosis	hsa-mir-33
Atherosclerosis	hsa-mir-33
Atherosclerosis	hsa-mir-33
Atherosclerosis	hsa-mir-33
Atherosclerosis	hsa-mir-33
Atherosclerosis	hsa-mir-33
Atherosclerosis	hsa-mir-33
Atherosclerosis	hsa-mir-33a
Atherosclerosis	hsa-mir-33a
Atherosclerosis	hsa-mir-33a
Atherosclerosis	hsa-mir-33a
Atherosclerosis	hsa-mir-33a
Atherosclerosis	hsa-mir-33a
Atherosclerosis	hsa-mir-33b
Atherosclerosis	hsa-mir-33b
Atherosclerosis	hsa-mir-342
Atherosclerosis	hsa-mir-34a
Atherosclerosis	hsa-mir-34a
Atherosclerosis	hsa-mir-34a
Atherosclerosis	hsa-mir-34a
Atherosclerosis	hsa-mir-34a
Atherosclerosis	hsa-mir-365
Atherosclerosis	hsa-mir-370
Atherosclerosis	hsa-mir-378
Atherosclerosis	hsa-mir-382
Atherosclerosis	hsa-mir-410
Atherosclerosis	hsa-mir-422a
Atherosclerosis	hsa-mir-431
Atherosclerosis	hsa-mir-432
Atherosclerosis	hsa-mir-433
Atherosclerosis	hsa-mir-490
Atherosclerosis	hsa-mir-494
Atherosclerosis	hsa-mir-495
Atherosclerosis	hsa-mir-497
Atherosclerosis	hsa-mir-499a
Atherosclerosis	hsa-mir-503
Atherosclerosis	hsa-mir-548p
Atherosclerosis	hsa-mir-590
Atherosclerosis	hsa-mir-663
Atherosclerosis	hsa-mir-9
Atherosclerosis	hsa-mir-9
Atherosclerosis	hsa-mir-92a
Atherosclerosis	hsa-mir-92a
Atherosclerosis	hsa-mir-98
Atherosclerosis	hsa-mir-98
Atherosclerosis	hsa-mir-99a
Atherosclerosis	hsa-mir-99b
Atopic Dermatitis	hsa-mir-125b-1
Atopic Dermatitis	hsa-mir-125b-2
Atopic Dermatitis	hsa-mir-142
Atopic Dermatitis	hsa-mir-143
Atopic Dermatitis	hsa-mir-155
Atopic Dermatitis	hsa-mir-155
Atopic Dermatitis	hsa-mir-203
Atopic Dermatitis	hsa-mir-21
Atopic Dermatitis	hsa-mir-21
Atopic Dermatitis	hsa-mir-223
Atopic Dermatitis	hsa-mir-223
Atrial Fibrillation	hsa-mir-1
Atrial Fibrillation	hsa-mir-1
Atrial Fibrillation	hsa-mir-1
Atrial Fibrillation	hsa-mir-106a
Atrial Fibrillation	hsa-mir-106b
Atrial Fibrillation	hsa-mir-106b
Atrial Fibrillation	hsa-mir-106b
Atrial Fibrillation	hsa-mir-10a
Atrial Fibrillation	hsa-mir-10b
Atrial Fibrillation	hsa-mir-124
Atrial Fibrillation	hsa-mir-126
Atrial Fibrillation	hsa-mir-1266
Atrial Fibrillation	hsa-mir-133a-1
Atrial Fibrillation	hsa-mir-133a-2
Atrial Fibrillation	hsa-mir-133b
Atrial Fibrillation	hsa-mir-133b
Atrial Fibrillation	hsa-mir-142
Atrial Fibrillation	hsa-mir-144
Atrial Fibrillation	hsa-mir-146a
Atrial Fibrillation	hsa-mir-146b
Atrial Fibrillation	hsa-mir-146b
Atrial Fibrillation	hsa-mir-146b
Atrial Fibrillation	hsa-mir-150
Atrial Fibrillation	hsa-mir-155
Atrial Fibrillation	hsa-mir-155
Atrial Fibrillation	hsa-mir-15b
Atrial Fibrillation	hsa-mir-17
Atrial Fibrillation	hsa-mir-18
Atrial Fibrillation	hsa-mir-183
Atrial Fibrillation	hsa-mir-19
Atrial Fibrillation	hsa-mir-192
Atrial Fibrillation	hsa-mir-193a
Atrial Fibrillation	hsa-mir-193b
Atrial Fibrillation	hsa-mir-196a2
Atrial Fibrillation	hsa-mir-199a
Atrial Fibrillation	hsa-mir-199a
Atrial Fibrillation	hsa-mir-199b
Atrial Fibrillation	hsa-mir-19a
Atrial Fibrillation	hsa-mir-19a
Atrial Fibrillation	hsa-mir-19b
Atrial Fibrillation	hsa-mir-19b-1
Atrial Fibrillation	hsa-mir-19b-1
Atrial Fibrillation	hsa-mir-19b-2
Atrial Fibrillation	hsa-mir-208a
Atrial Fibrillation	hsa-mir-208b
Atrial Fibrillation	hsa-mir-20a
Atrial Fibrillation	hsa-mir-21
Atrial Fibrillation	hsa-mir-21
Atrial Fibrillation	hsa-mir-21
Atrial Fibrillation	hsa-mir-21
Atrial Fibrillation	hsa-mir-215
Atrial Fibrillation	hsa-mir-223
Atrial Fibrillation	hsa-mir-23a
Atrial Fibrillation	hsa-mir-23a
Atrial Fibrillation	hsa-mir-25
Atrial Fibrillation	hsa-mir-25
Atrial Fibrillation	hsa-mir-26a
Atrial Fibrillation	hsa-mir-26a
Atrial Fibrillation	hsa-mir-26b
Atrial Fibrillation	hsa-mir-29
Atrial Fibrillation	hsa-mir-29a
Atrial Fibrillation	hsa-mir-30a
Atrial Fibrillation	hsa-mir-30a
Atrial Fibrillation	hsa-mir-30b
Atrial Fibrillation	hsa-mir-30b
Atrial Fibrillation	hsa-mir-30c-1
Atrial Fibrillation	hsa-mir-30c-2
Atrial Fibrillation	hsa-mir-30d
Atrial Fibrillation	hsa-mir-3149
Atrial Fibrillation	hsa-mir-3171
Atrial Fibrillation	hsa-mir-328
Atrial Fibrillation	hsa-mir-328
Atrial Fibrillation	hsa-mir-328
Atrial Fibrillation	hsa-mir-3613
Atrial Fibrillation	hsa-mir-363
Atrial Fibrillation	hsa-mir-377
Atrial Fibrillation	hsa-mir-4279
Atrial Fibrillation	hsa-mir-451
Atrial Fibrillation	hsa-mir-466
Atrial Fibrillation	hsa-mir-4666a
Atrial Fibrillation	hsa-mir-483
Atrial Fibrillation	hsa-mir-486
Atrial Fibrillation	hsa-mir-486
Atrial Fibrillation	hsa-mir-499
Atrial Fibrillation	hsa-mir-519b
Atrial Fibrillation	hsa-mir-574
Atrial Fibrillation	hsa-mir-590
Atrial Fibrillation	hsa-mir-892a
Atrial Fibrillation	hsa-mir-92-1
Atrial Fibrillation	hsa-mir-93
Atrial Fibrillation	hsa-mir-93
Atrioventricular Septal Defect	hsa-mir-518a
Atrioventricular Septal Defect	hsa-mir-518e
Atrioventricular Septal Defect	hsa-mir-518f
Atrioventricular Septal Defect	hsa-mir-96
Atrophic Gastritis	hsa-mir-155
Atypical Teratoid Tumor	hsa-let-7g
Autism Spectrum Disorder	hsa-mir-103a
Autism Spectrum Disorder	hsa-mir-132
Autism Spectrum Disorder	hsa-mir-140
Autism Spectrum Disorder	hsa-mir-146a
Autism Spectrum Disorder	hsa-mir-181
Autism Spectrum Disorder	hsa-mir-181b
Autism Spectrum Disorder	hsa-mir-182
Autism Spectrum Disorder	hsa-mir-184
Autism Spectrum Disorder	hsa-mir-21
Autism Spectrum Disorder	hsa-mir-21
Autism Spectrum Disorder	hsa-mir-212
Autism Spectrum Disorder	hsa-mir-221
Autism Spectrum Disorder	hsa-mir-34b
Autism Spectrum Disorder	hsa-mir-363
Autism Spectrum Disorder	hsa-mir-4436b-1
Autism Spectrum Disorder	hsa-mir-4436b-2
Autism Spectrum Disorder	hsa-mir-484
Autism Spectrum Disorder	hsa-mir-92a
Autism Spectrum Disorder	hsa-mir-93
Autistic Disorder	hsa-mir-106a
Autistic Disorder	hsa-mir-106b
Autistic Disorder	hsa-mir-129-1
Autistic Disorder	hsa-mir-129-2
Autistic Disorder	hsa-mir-132
Autistic Disorder	hsa-mir-132
Autistic Disorder	hsa-mir-140
Autistic Disorder	hsa-mir-146a
Autistic Disorder	hsa-mir-146b
Autistic Disorder	hsa-mir-146b
Autistic Disorder	hsa-mir-148b
Autistic Disorder	hsa-mir-15a
Autistic Disorder	hsa-mir-15b
Autistic Disorder	hsa-mir-181b-1
Autistic Disorder	hsa-mir-181d
Autistic Disorder	hsa-mir-193b
Autistic Disorder	hsa-mir-21
Autistic Disorder	hsa-mir-212
Autistic Disorder	hsa-mir-23a
Autistic Disorder	hsa-mir-23a
Autistic Disorder	hsa-mir-23b
Autistic Disorder	hsa-mir-27a
Autistic Disorder	hsa-mir-363
Autistic Disorder	hsa-mir-381
Autistic Disorder	hsa-mir-431
Autistic Disorder	hsa-mir-432
Autistic Disorder	hsa-mir-484
Autistic Disorder	hsa-mir-486
Autistic Disorder	hsa-mir-539
Autistic Disorder	hsa-mir-550a-1
Autistic Disorder	hsa-mir-550a-2
Autistic Disorder	hsa-mir-598
Autistic Disorder	hsa-mir-652
Autistic Disorder	hsa-mir-663a
Autistic Disorder	hsa-mir-7-1
Autistic Disorder	hsa-mir-7-2
Autistic Disorder	hsa-mir-7-3
Autistic Disorder	hsa-mir-92a-1
Autistic Disorder	hsa-mir-92a-2
Autistic Disorder	hsa-mir-93
Autistic Disorder	hsa-mir-95
Autoimmune Diseases	hsa-let-7a
Autoimmune Diseases	hsa-mir-10a
Autoimmune Diseases	hsa-mir-125a
Autoimmune Diseases	hsa-mir-126
Autoimmune Diseases	hsa-mir-142
Autoimmune Diseases	hsa-mir-146a
Autoimmune Diseases	hsa-mir-146a
Autoimmune Diseases	hsa-mir-146a
Autoimmune Diseases	hsa-mir-150
Autoimmune Diseases	hsa-mir-150
Autoimmune Diseases	hsa-mir-155
Autoimmune Diseases	hsa-mir-155
Autoimmune Diseases	hsa-mir-16-1
Autoimmune Diseases	hsa-mir-16-2
Autoimmune Diseases	hsa-mir-181a
Autoimmune Diseases	hsa-mir-199a
Autoimmune Diseases	hsa-mir-200c
Autoimmune Diseases	hsa-mir-21
Autoimmune Diseases	hsa-mir-223
Autoimmune Diseases	hsa-mir-29a
Autoimmune Diseases	hsa-mir-301a
Autoimmune Diseases	hsa-mir-30a
Autoimmune Diseases	hsa-mir-30a
Autoimmune Diseases	hsa-mir-34a
Autoimmune Hepatitis	hsa-mir-122
Autoimmune Hepatitis	hsa-mir-21
Autoimmune Lymphoproliferative Syndrome	hsa-mir-146a
Autoimmune Lymphoproliferative Syndrome	hsa-mir-146a
Autoimmune Lymphoproliferative Syndrome	hsa-mir-21
Autoimmune Thyroiditis	hsa-mir-125a
Autoimmune Thyroiditis	hsa-mir-125a
Autoimmune Thyroiditis	hsa-mir-155
Autoimmune Thyroiditis	hsa-mir-200a
Azoospermia	hsa-mir-141
Azoospermia	hsa-mir-17
Azoospermia	hsa-mir-188
Azoospermia	hsa-mir-18a
Azoospermia	hsa-mir-19a
Azoospermia	hsa-mir-19b-1
Azoospermia	hsa-mir-19b-2
Azoospermia	hsa-mir-20a
[truncated: 30,226 more rows]
