# Supplementary material for: LMTRDA: Using logistic model tree to predict MiRNA-disease associations by fusing multi-source information of sequences and similarities
Source: PLoS Comput Biol. 2019 Mar 27;15(3):e1006865. doi: 10.1371/journal.pcbi.1006865 (PMC6464243; doi:10.1371/journal.pcbi.1006865)
Supplement: S3 Table — (XLSX) [file pcbi.1006865.s003.xlsx]

## Sheet: Sheet1
Acute Cerebral Infarction
Acute Heart Failure
Acute Ischemic Stroke
Acute Myocardial Infarction
Allergic Rhinitis
Alzheimer Disease
Anxiety Disorders
Aortic Stenosis
Aortic Valve Disease
Arrhythmia
Asthma
Atherosclerosis
Autism Spectrum Disorder
Autistic Disorder
Bladder Neoplasms
Breast Neoplasms
Carcinoma, Adrenocortical
Carcinoma, Esophageal
Carcinoma, Hepatocellular
Carcinoma, Hepatocellular, HBV-Related
Carcinoma, Lung, Non-Small-Cell
Carcinoma, Renal Cell
Cardiomyopathy, Hypertrophic
Cardiovascular Diseases
Carotid Artery Diseases
Child Development Disorders, Pervasive
Cholangiocarcinoma
Choriocarcinoma
Chronic Hepatitis B
Colon Neoplasms
Colorectal Carcinoma
Coronary Artery Disease
Crohn Disease
Dengue Virus Infection
Diabetes Mellitus
Diabetes Mellitus, Type 1
Diabetes Mellitus, Type 2
Ectopic Pregnancy
Endometriosis
Eosinophilic Esophagitis
Familial Mediterranean Fever
Fatty Liver, Non-Alcoholic
Gastric Neoplasms
Glioblastoma
Glioma
Glomerulonephritis
Graves Disease
Heart Failure
Hemangioma
Hepatitis C Virus Infection
Human Immunodeficiency Virus Infection
Hypertension
Hypertrophy
Hypoxic-Ischemic Encephalopathy
Kideny Transplant Rejection
Leukemia
Leukemia, Lymphoblastic
Leukemia, Lymphoblastic, Acute
Leukemia, Lymphoblastic, Acute, Childhood
Leukemia, Lymphocytic, Chronic, B-Cell
Leukemia, Myeloid, Acute
Leukemia, Myeloid, Acute, Pediatric
Leukemia, Myeloid, Chronic
Leukemia, Myeloid, Chronic-Phase
Leukemia, Promyelocytic, Acute
Leukemia-Lymphoma, Adult T-Cell
Leukemia-Lymphoma, Precursor B-Cell Lymphoblastic
Leukemia-Lymphoma, Precursor T-Cell Lymphoblastic
Lung Fibrosis
Lung Neoplasms
Lupus Vulgaris
Lymphoma
Lymphoma, B-Cell
Lymphoma, Hodgkin
Lymphoma, Large-Cell, Anaplastic
Marek Disease
Melanoma
Mesothelioma
Methylmalonic Acidemia
Multiple Myeloma
Multiple Sclerosis
Myasthenia Gravis
Myelodysplastic Syndromes
Myocardial Infarction
Nasopharyngeal Neoplasms
Neoplasms
Neurodegenerative Diseases
Obesity
Ovarian Neoplasms
Pancreatic Neoplasms
Parkinson Disease
Pituitary Neoplasms
Plasmodium vivax Infection
Polycystic Kidney Disease
Polycystic Ovarian Syndrome
Polycythemia Vera
Preeclampsia
Premature Ovarian Failure
Primary Biliary Cirrhosis
Prostate Neoplasms
Retinal Degeneration
Retinoblastoma
Rheumatoid Arthritis
Schizophrenia
Sepsis
Sjogren Syndrome
Spinal Cord Injuries
Spinal Muscular Atrophy
Spondylarthritis
Squamous Cell Carcinoma, Esophageal
Stroke
Stroke, Ischemic
Systemic Lupus Erythematosus
Thyroid Neoplasms
Urinary Bladder Cancer
Vascular Hypertrophy
Acute Cerebral Ischemia
Acute Coronary Syndrome
Acute Kidney Failure
Acute Pancreatitis
Acute Respiratory Distress Syndrome
Adenocarcinoma, Lung
Adenocarcinoma, Pancreatic Ductal
Adrenal Cortex Neoplasms
Age-Related Macular Degeneration
Allergic Asthma
Amyotrophic Lateral Sclerosis
Angiosarcoma
Aortic Aneurysm, Abdominal
Aplastic Anemia
Arteriosclerosis Obliterans
Atrial Fibrillation
Autoimmune Lymphoproliferative Syndrome
Behcet Disease
Biliary Tract Neoplasms
Brain Disease
Bronchopulmonary Dysplasia
Carcinoma, Biliary Tract
Carcinoma, Bladder
Carcinoma, Breast
Carcinoma, Breast, Triple Negative
Carcinoma, Cervical
Carcinoma, Colon
Carcinoma, Gallbladder
Carcinoma, Gastric
Carcinoma, Hepatocellular, HCV-Related
Carcinoma, Lung
Carcinoma, Lung, Small-Cell
Carcinoma, Nasopharyngeal
Carcinoma, Oral
Carcinoma, Ovarian
Carcinoma, Ovarian, Serous
Carcinoma, Pancreatic
Carcinoma, Prostate
Carcinoma, Rectal
Carcinoma, Renal Cell, Clear-Cell
Carcinoma, Thyroid, Follicular
Carcinoma, Thyroid, Papillary
Carcinoma, Urothelial, Upper Tract
Cardiomyopathy
Cardiomyopathy, Dilated
Celiac Disease
Cerebral Malaria
Cervical Neoplasms
Chagas Disease
Chronic Hepatitis
Chronic Hepatitis C
Chronic Kidney Disease
Chronic Obstructive Pulmonary Disease
Colitis, Ulcerative
Colorectal Adenocarcinoma
Coronary Atherosclerosis
Crohn Colitis
Cutaneous Melanoma
Dementia
Diabetic Cardiomyopathies
Diabetic Nephropathy
Digestive System Neoplasms
Early-Stage Breast Carcinoma
Early-Stage Cervical Squamous Cell Carcinoma
Early-Stage Gastric Carcinoma
Early-Stage Lung Carcinoma
Early-Stage Non-Small-Cell Lung Carcinoma
Endometrial Neoplasms
Endomyocardial Fibrosis
Epilepsy
Esophageal Neoplasms
Essential Hypertension
Ewing Sarcoma
Focal Segmental Glomerulosclerosis
Foot-and-Mouth Disease
Fragile X Syndrome
Friedreich Ataxia
Gastrointestinal Neoplasms
Germ Cell Tumor
Giant Cell Tumor of Bone
Glaucoma
Graft-Versus-Host Disease
Head And Neck Neoplasms
HELLP Syndrome
Hematologic Neoplasms
Hepatitis B Virus Infection
Hepatoblastoma
Hereditary Breast Carcinoma
Hirschsprung Disease
Huntington Disease
Hyperactivity Disorder
Hyperhomocysteinemia
Hyperlipoproteinemia Type III
Idiopathic Asthenospermia
Immune Thrombocytopenic Purpura
Inflammation
Influenza
Inherited Hemoglobin Disease
Interstitial Lung Disease
Intestinal Schistosomiasis
Intrahepatic Cholangiocarcinoma
Irritable Bowel Syndrome
Ischemia-Reperfusion Injury
Ischemic Heart Disease
Kidney Diseases
Kidney Injury
Kidney Neoplasms
Leukemia, Acute
Leukemia, Lymphoblastic, Acute, T-Cell
Liposarcoma
Liver Cirrhosis
Liver Diseases
Liver Injury
Liver Neoplasms
Lofgren Syndrome
Lung Disease
Lupus Nephritis
Lymphoma, Burkitt
Lymphoma, Large B-Cell, Diffuse
Lymphoma, Non-Hodgkin
Lymphoma, T-Cell
Machado-Joseph Disease
Macroglobulinemia
Major Depressive Disorder
Male Infertility
Mesial Temporal Lobe Epilepsy
Metabolic Syndrome
Mild Cognitive Impairment
Muscle Atrophy
Muscle Diseases
Muscular Dystrophy
Muscular Dystrophy, Duchenne
Mycobacterium tuberculosis Infection
Myeloma
Myeloproliferative Neoplasms
Myocardial Ischemic-Reperfusion Injury
Myotonic Dystrophy Type 1
Nephrotic Syndrome
Neuralgia, Postherpetic
Non-Neoplastic Diseases
Oral Neoplasms
Osteoarthritis
Osteoporosis
Osteosarcoma
Ovary Mixed Epithelial Carcinoma
Pancreatic Adenocarcinoma
Peripheral Nervous System Diseases
Peripheral Vascular Disease
Prediabetes
Proliferative Diabetic Retinopathy
Proliferative Glomerulonephritis
Psoriasis
Pulmonary Hypertension
Rectal Neoplasms
Rheumatic Heart Diseases
Scleroderma, Localized
Scleroderma, Systemic
Squamous Cell Carcinoma, Head and Neck
Squamous Cell Carcinoma, Laryngeal or Hypopharyngeal
Squamous Cell Carcinoma, Lung
Squamous Cell Carcinoma, Oral
Synovial Sarcoma
Testicular Neoplasms
Transitional Cell Carcinoma
Traumatic Brain Injury
Tuberculosis
Tuberculosis, Pulmonary
Unstable Angina
Uterine Cancer
Uveal Melanoma
Vascular Disease
Vasculitis
Ankylosing Spondylitis
Atopic Dermatitis
Autoimmune Diseases
Brain Neoplasms
Carcinoma, Embryonal
Cardiac Allograft Vasculopathy
Cardiomegaly
Cerebellum Cancer
Cerebral Ischemia
Cholesteatoma
Chronic Fatigue Syndrome
Depression Disorder
Diabetic Retinopathy
Down Syndrome
Eczema Herpeticum
Fatty Liver
Fatty Liver, Alcoholic
Focal Epithelial Hyperplasia
Hearing Loss
Hypercholesterolaemia
Hyperlipidemia
Idiopathic Short Stature
Ischemic Diseases
Kawasaki Syndrome
Leukemia, B-Cell
Leukemia, Myeloid
Medulloblastoma
Mountain Sickness
Moyamoya Disease
Neurilemmoma
Oral Lichen Planus
Pancreatic Endocrine Carcinoma
Prion Diseases
Pulmonary Embolism
Rhabdomyosarcoma
Systemic Lupus Erythematosus, With Pericarditis
Tongue Neoplasms
Viral Infectious Disease
Viral Myocarditis
Wounds and Injuries
Human Papilloma Virus Infection
Waldenstrom Macroglobulinemia
Acquired Immunodeficiency Syndrome
Autoimmune Hepatitis
Carcinoma, Periampullary
Carcinoma, Urothelial
Central Nervous System Embryonal Tumor
Ependymoma
Graves Ophthalmopathy
Heart Transplant Rejection
Idiopathic Pulmonary Fibrosis
Intermittent Claudication
Ischemia
Malignant Neoplasms
Pelvic Inflammatory Disease
Pleural Mesothelioma
Toxic Epidermal Necrolysis
B-cell Childhood Acute Lymphoblastic Leukemia
Diabetic Foot
Lymphoma, Large B-Cell
Myotonic Muscular Dystrophy
Rectum Adenocarcinoma
Adenocarcinoma, Colon
Adenocarcinoma, Esophageal
Carcinoma, Endometrial
Carcinoma, Endometrioid Endometrial
Chondrosarcoma
Chronic Inflammatory Pain
Colon Adenoma
Early-Stage Lung Adenocarcinoma
Heart Diseases
Helicobacter pylori Infection
Leukemia, T-Cell
Liver Fibrosis
Nervous System Diseases
Neuroblastoma
Ovarian Serous Cystadenocarcinoma
Sarcoma
Sarcomatoid Mesothelioma
Skin Neoplasms
Soft Tissue Sarcoma
Squamous Cell Carcinoma
Testicular Germ Cell Tumor
Wilms Tumor
Adenocarcinoma, Gastric
Alcohol Use Disorder
Arthritis
Autoimmune Thyroiditis
Cardiometabolic Disorders
Carotid Atherosclerosis
Cataract
Charcot-Marie-Tooth Disease Type 1A
Congenital Heart Diseases
Coronary Restenosis
Creutzfeldt-Jakob Disease
Dermatomyositis
Dyspepsia
Generalized Epilepsy with Febrile Seizures Plus
Gout
Habitual Abortion
Hyperglycemia
IgA Nephropathy
Intracranial Aneurysm
Kaposi Sarcoma
Leprosy
Leukemia, Biphenotypic, Acute
Li-Fraumeni Syndrome
Lymphedema
Lymphoma, Follicular
Macular Degeneration
Myopia
Neuroinflammation
Neuropsychiatric Disorders
Non-Syndromic Orofacial Clefts
Ossification of Posterior Longitudinal Ligament
Pemphigus
Psoriatic Arthritis
Psychiatric Disorders
Sensorineural Hearing Loss
Squamous Cell Carcinoma, Cerevial
Tooth Agenesis
Tourette Syndrome
Uveitis
Vitiligo
Hypogonadotropic Hypogonadism
Idiopathic Pulmonary Hypertension
Lymphoma, Mantle-Cell
Musculoskeletal Abnormalities
Primary Immunodeficiency Disease
Progressive Supranuclear Palsy
Pterygium
Renal Fibrosis
Acute Lung Injury
Carcinoma, Thyroid, Medullary
Chronic Heart Failure
Colitis
Encephalomyelitis
Immune System Disease
Infection
Intervertebral Disc Degeneration
Listeriosis
Squamous Cell Carcinoma, Tongue
Vascular Injuries
Acute Erythroid Leukemia
Carcinoma, Laryngeal
Cytotoxicity Tests, Immunologic
Fanconi Anemia
Gastrointestinal Stromal Tumor
Hypertrophic Scar
Juvenile Rheumatoid Arthritis
Leiomyosarcoma
Liver Failure
Neovascularization, Pathologic
Rhinosinusitis
Uterine Leiomyoma
Wound Healing
Adenovirus Infection
Allergy
Astrocytoma
Carcinoma, Salivary Adenoid Cystic
Carcinoma, Skin
Cardiomyopathy, Ischemic
Chronic Pain
Congenital Diaphragmatic Hernia
Granular Corneal Dystrophy
Hypoxia
Invasive Bladder Transitional Cell Carcinoma
Lacrimal Adenoid Cystic Carcinoma
Laryngeal Neoplasms
Lymphoma, T-Cell, Cutaneous
Neuropathic Pain
Retinal Neovascularization
Carcinoma, Thyroid
Carcinoma, Tounge
Cardiac Fibrosis
Chordoma
Embryonal Testis Carcinoma
Gastric Cardia Adenocarcinoma
Inflammatory Bowel Diseases
Lung Injury
Non-Traumatic Osteonecrosis
Perlman Syndrome
Uterine Corpus Endometrial Carcinoma
Acute Brucellosis
Acute Megakaryoblastic Leukemia
Adenocarcinoma, Cervical
Adenocarcinoma, Endometrial
Adenocarcinoma, Prostate
Alcoholic Hepatitis
Allergic Contact Dermatitis
Alopecia
Alveolar Rhabdomyosarcoma
Androgenetic Alopecia
Anemia
Aneurysm
Antiphospholipid Syndrome
Anus Neoplasm
Aortic Aneurysm
Aortic Insufficiency
Atrioventricular Septal Defect
Atrophic Gastritis
Atypical Teratoid Tumor
Azoospermia
Barrett Esophagus
Becker Muscular Dystrophy
Biliary Atresia
Bipolar Disorder
Bladder Outlet Obstruction
Blindness
Blood Coagulation Disorders
Bone Disease
Breast Adenocarcinoma
Breast Ductal Carcinoma
Breast Malignant Phyllodes Tumor
Bronchiolitis Obliterans Syndrome
Carcinoma, Basal Cell
Carcinoma, Gastrooesophageal
Carcinoma, Gingival
Carcinoma, Merkel Cell
Carcinoma, Neuroendocrine
Carcinoma, Ovarian, Clear Cell
Carcinoma, Pancreatic Ductal
Carcinoma, Thyroid, Anaplastic
Cardiac Myocyte Injury
Cerebral Aneurysm
Cervicitis
Cervix Endometrial Stromal Tumor
Chikungunya Virus Infection
Childhood Leukemia
Childhood Obesity
Chlamydial Infection
Cholestasis
Chromosome 15q13.3 Microdeletion Syndrome
Chromosome 5q Deletion Syndrome
Chronic Inflammation
Cocaine Abuse
Coloboma
Colorectal Adenoma
Cone Dystrophy
Congenital Deafness
Cornea Squamous Cell Carcinoma
Costello Syndrome
Coxsackievirus Infection
Cystic Fibrosis
Dental Enamel Hypoplasia
Diabetes Mellitus, Gestational
Diabetic Encephalopathy
Diabetic Polyneuropathy
Diabetic Vasculopathy
Diffuse Lipomatosis
Digeorge Syndrome
Disease of Metabolism
Distal Myopathy
Early-Stage Colon Adenocarcinoma
Early-Stage Colon Carcinoma
Early-Stage Small-Cell Lung Carcinoma
Ebola Hemorrhagic Fever
Emphysema
Encephalitis
Endometrial Stromal Sarcoma
Enterovirus Infection
Epstein-Barr Virus Infection
Feingold Syndrome
Fetal Alcohol Spectrum Disorder
Fuchs Endothelial Dystrophy
Gallstones
Germ Cell And Embryonal Neoplasms
Gliosis
Granulosa Cell Tumor
Growth Disorders
Hailey-Hailey Disease
Hand, Foot And Mouth Disease
Hantavirus Infection
Heart Valve Disease
Hemoglobin Diseases
Hemophilia A
Hepatitis
Hepatitis E Virus Infection
Holt-Oram Syndrome
Human Cytomegalovirus Infection
Hypogonadism
Hypohidrotic Ectodermal Dysplasia
Infectious Bursal Disease Virus
Infertility
Intellectual Disability
Interstitial Cystitis
Intracerebral Hemorrhage
Japanese Encephalitis Virus Infection
Keloid
Keratitis
Leishmaniasis
Lepromatous Leprosy
Lesch-Nyhan Syndrome
Leukemia, Lymphoblastic, Acute, B-Cell
Leukemia, Myelogenous, Chronic, BCR-ABL Positive
Lipid Metabolism Disorder
Long QT Syndrome
Mandibular Prognathism
Meningioma
Meningitis
Microvascular Disease
Mitochondrial Metabolism Disease
Monocytic Leukemia
Muscular Dystrophy, Facioscapulohumeral
Myelofibrosis
Narcolepsy
Nasal Cavity Inverting Papilloma
Neuroendocrine Tumors
Neurofibromatosis type 2
Neuronal Apoptosis-Related Diseases
Neutropenia
Non-Sensory Diseases
Oral Leukoplakia
Osteogenesis Imperfecta
Osteoporosis, Postmenopausal
Ovarian Disease
Pain
Pancreatic Serous Cystic Neoplasm
Panic Disorder
Pediatric Ependymoma
Pediatric Glioma
Pediatric Osteosarcoma
Periodontal Diseases
Periodontitis
Peripheral Nerve Injury
Peritoneal Dialysis Failure
Persistent Fetal Circulation Syndrome
Pheochromocytoma
Pituitary Adenoma
Pneumonia
Porcine Reproductive and Respiratory Syndrome Virus Infection
Posterior Capsule Opacification
Pregnancy Complications
Preterm Labor
Psychotic Disorders
Recurrent Spontaneous Abortion
Respiratory Syncytial Virus Pneumonia
Respiratory System Disease
Retinal Vascular Disease
Rheumatic Myocarditis
Salivary Gland Disease
Salivary Gland Neoplasms
Salmonellosis
Selective IgE Deficiency Disease
Severe Acute Respiratory Syndrome Virus Infection
Sezary Disease
Sickle Cell Disease
Skin Disease
Squamous Cell Carcinoma, Maxillary Sinus
Squamous Cell Carcinoma, Skin or Unspecific
Status Epilepticus
Systemic Mastocytosis
Teratocarcinoma
Tetralogy Of Fallot
Thrombocytosis
Thrombosis
Thyroid Adenomas
Tibial Meniscus Injuries
Toxic Encephalopathy
Toxoplasma gondii Infection
Uterine Corpus Choriocarcinoma
Vulvar Squamous Cell Carcinoma
White Spot Syndrome Virus Infection
Wound Inflammation
Adenocarcinoma, Gastric-Esophageal Junction
Anaplastic Astrocytoma
Anxiety
Asthenozoospermia
Bone Cancer
Borjeson-Forssman-Lehmann Syndrome
Carcinoma, Gastric, Signet Ring Cell
Cardiac Myxoma
Cardio-Renal Syndrome
Cartilage Disease
Cerebrovascular Disease
Choroidal Neovascularization
Chromosome 22Q11.2 Deletion Syndrome, Distal
Cleidocranial Dysplasia
Complex Regional Pain Syndrome
Congenital Hypothyroidism
Congenital Microtia
Congenital Myasthenic Syndrome
Cor Pulmonale
Coronavirus Infections
Cryptosporidium infection
Demyelinating Diseases
Dengue Shock Syndrome
Diabetic Cataract
Diabetic Peripheral Neuropathy
Epithelioid Sarcoma
Essential Thrombocythemia
Fever
Fibrosarcoma
Follicular Atresia
Fungal Keratitis
Glioblastoma Mesenchymal Subtype
Hemangiosarcoma
Hepatic Ischemia-Reperfusion Injury
hepatocellular carcinoma
Ileus
Inner Ear Inflammation
Iron Metabolism Disease
Kidney Osteogenic Sarcoma
Knee Osteoarthritis
Legg-Calve-Perthes Disease
Leiomyoma
Lichen Planus
Liver Transplant Rejection
Lymphocytic Choriomeningitis
Lymphoma, Extranodal NK-T-Cell
Lynch Syndrome
Malignant Peripheral Nerve Sheath Tumor
MALT Lymphoma
Melasma
Meningitis, Pneumococcal
Myositis Ossificans
Myxoid Liposarcoma
Nephrolithiasis
Obstructive Sleep Apnea
Odontogenic Tumors
Oligodendroglioma
Oral Submucous Fibrosis
Osteomyelitis
Osteopetrosis
Pancreatic Diseases
Patau Syndrome
Pineal Gland Cancer
Post-Traumatic Stress Disorder
Rhabdoid Cancer
Roberts Syndrome
Sickle Cell Anemia
Somatotropinoma
Spinal Chordoma
Thrombocytopenia
Thyroid-Associated Ophthalmopathy
Varicocele
Arteriovenous Malformation
Bladder Fibrosis
Burns
Carcinoma, Vulvar
Corneal Neovascularization
Enteropathy
Glomerulosclerosis
Hemoglobinopathy
Hemophagocytic Lymphohistiocytosis
Hyperuricemia
Intestinal Barrier Dysfunction
Intraductal Papillary Mucinous Neoplasms
Light-Induced Retinal Injury
Mast Cell Neoplasm
Mitochondrial Encephalomyopathy
Mucosulfatidosis
Pelvic Organ Prolapse
Peritoneal Fibrosis
Primary Aldosteronism
Prostate Disease
Rapidly Progressive Glomerulonephritis
Short Bowel Syndrome
Skin Injury
Tauopathy
Uremic Neuropathy
Uterine Carcinosarcoma
Uterine Leiomyosarcoma
Alcoholic Cardiomyopathy
Allergic Rhinitis,Perennial
Aortic Aneurysm, Thoracic
Carcinoma, Adenoid Cystic
Cardiotoxicity
Cerebral Cavernous Malformations
Constriction, Pathologic
Cytomegalovirus Retinitis
Endocrine Gland Neoplasms
Endotoxemia
Fibromatosis, Aggressive
Fibromyalgia
Hereditary Hemorrhagic Telangiectasia
Learned Helplessness
Lymphoma, Primary Effusion
Mycosis Fungoides
Myositis
Neuroma
NUT Midline Carcinoma
Ovarian Germ Cell Cancer
Prolactinoma
Retinitis Pigmentosa
Spinal Stenosis
Squamous Cell Carcinoma, Sinonasal
Urinary System Cancer
Vasomotor Rhinitis
Necrotizing Enterocolitis
Acute Liver Failure
Acute Peritonitis
Adenocarcinoma, Sebaceous
African Swine Fever
Balkan Nephropathy
Borna Disease
Carcinoma, Mucoepidermoid
Carcinoma, Renal Cell, Chromophobe
Carcinoma, Supraglottic
Chronic Brucellosis
Chronic Pancreatitis
Frontotemporal Lobar Degeneration
Gestational Trophoblastic Disease
Guillain-Barre Syndrome
Head And Neck Adenoid Cystic Carcinoma
Hearing Disorders
Lyme Disease
Lymphoproliferative Disorders
Mastitis
Medulloepithelioma
Mitral Valve Disease
Multiple System Atrophy
Mycobacterium Avium Complex Disease
Neuroepithelial Tumors
Nevus
Pallister-Killian Syndrome
Parathyroid Carcinoma
Penis Carcinoma
Peritoneal Neoplasms
Polyangiitis
Porphyromonas Gingivalis
Pulmonary Sarcoidosis
Reproductive System Disease
Sertoli Cell-Only Syndrome
Shock, Septic
Silicosis
Skin Hemangioma
Small Cell Carcinoma, Esophageal
Stroke, Hemorrhagic
Thymoma
Thyroid Lymphoma
Uterine Corpus Myxoid Leiomyosarcoma
Uterine Corpus Serous Adenocarcinoma
Varicella
Vogt-Koyanagi-Harada Disease
Vulvar Squamous Tumor
Adenosquamous Pancreas Carcinoma
Aneurysmal Subarachnoid Hemorrhage
Carcinoma, Ehrlich Tumor
Chorioamnionitis
Chronic Alcohol-Induced Alveolar Macrophage Dysfunction
Eclampsia
Esophagitis
Gastroduodenal Ulcer
Gaucher Disease
Gerstmann-Straussler-Scheinker Syndrome
HIV-Associated Lipodystrophy
Liver Diseases, Alcoholic
Multiple Endocrine Neoplasia Type 1
Nephrosclerosis
Niemann-Pick Disease, Type C
Osteonecrosis
Otitis Media
Pancreatic Intraductal Papillary Mucinous Neoplasms
Placenta Cancer
Proliferative Vitreoretinal Disease
Sebaceous Carcinoma
Seizures
Seminoma
Shock, Hemorrhagic
MELAS Syndrome
PTEN Hamartoma Tumor Tyndrome
